# Supplementary material for: 8,11,24-Trioxa-21-thia-19-aza­penta­cyclo­[16.6.0.02,7.012,17.019,23]tetra­cosa-2(7),3,5,12,14,16-hexa­ene
Source: Acta Crystallogr Sect E Struct Rep Online. 2013 May 15;69(Pt 6):o898. doi: 10.1107/S1600536813012798 (PMC3685055; doi:10.1107/S1600536813012798)
Supplement: Supplementary file 1 [file e-69-0o898-sup1.cif]

##############################################################################
#                                                                            #
# This CIF contains the data in a paper accepted for publication in          #
# Acta Crystallographica Section E. It conforms to the requirements of       #
# Notes for Authors for Acta Crystallographica Section E, and has been       #
# peer reviewed under the auspices of the IUCr Commission on Journals.       #
#                                                                            #
# Full details of the Crystallographic Information File format               #
# are given in the paper "The Crystallographic Information File (CIF):       #
# a New Standard Archive File for Crystallography" by S. R. Hall, F. H.      #
# Allen and I. D. Brown [Acta Cryst. (1991), A47, 655-685].                  #
#                                                                            #
# The current version of the core CIF dictionary is obtainable from          #
# ftp://ftp.iucr.org/pub/cif_core.dic.                                       #
#                                                                            #
# Software is freely available for graphical display of the structure(s)     #
# in this CIF. For information consult the CIF software page                 #
# http://www.iucr.org/resources/cif/software.                                #
#                                                                            #
# This file may be used for bona fide research purposes within the           #
# scientific community so long as proper attribution is given to the journal # 
# article from which it was obtained.                                        #
#                                                                            #
##############################################################################
data_global
_audit_creation_method     SHELXL-97
_journal_date_recd_electronic     2013-04-27
_journal_date_accepted     2013-05-09
_journal_name_full     'Acta Crystallographica, Section E'
_journal_year     2013
_journal_volume     69
_journal_issue      6
_journal_page_first     o898
_journal_page_last     o898
_journal_paper_category     QO
_journal_paper_doi     10.1107/S1600536813012798
_journal_coeditor_code     BT6902
_publ_contact_author_name     'Devadasan Velmurugan'
_publ_contact_author_address
;  CAS in Crystallography and Biophysics
   University of madras
   Maraimalai campus(guindy campus)
   Chennai 600 025
   India
;
_publ_contact_author_email     'shirai2011@gmail.com'
_publ_contact_author_fax     '044 091 2499 3057'
_publ_contact_author_phone     '044 091 24484170'
_publ_section_title
;\
8,11,24-Trioxa-21-thia-19-azapentacyclo[16.6.0.0^2,7^.0^12,17^.0^19,23^]\
tetracosa-2(7),3,5,12,14,16-hexaene
;
loop_
    _publ_author_name
    _publ_author_address
    'Seenivasan Karthiga Devi'
;
    Centre of Advanced Study in Crystallography and Biophysics
    University of Madras
    Guindy Campus
    Chennai 600 025
    India
;
    'Thothadri Srinivasan'
;
    Centre of Advanced Study in Crystallography and Biophysics
    University of Madras
    Guindy Campus
    Chennai 600 025
    India
;
    'Santhanagopalan Purushothaman'
;
    Department of Organic Chemistry
    University of Madras
    Guindy Campus
    Chennai 600 025
    India
;
    'Raghavachary Raghunathan'
;
    Department of Organic Chemistry
    University of Madras
    Guindy Campus
    Chennai 600 025
    India
;
    'Devadasan Velmurugan'
;
    Centre of Advanced Study in Crystallography and Biophysics
    University of Madras
    Guindy Campus
    Chennai 600 025
    India
;
data_I
_audit_creation_method     SHELXL-97
_chemical_name_systematic
;\
8,11,24-Trioxa-21-thia-19-\
azapentacyclo[16.6.0.0^2,7^.0^12,17^.0^19,23^]tetracosa-\
2(7),3,5,12,14,16-hexaene
;
_chemical_name_common     ?
_chemical_formula_moiety     'C19 H19 N O3 S'
_chemical_formula_sum     'C19 H19 N O3 S'
_chemical_formula_iupac     'C19 H19 N O3 S'
_chemical_formula_weight     341.42
_chemical_melting_point     ?
_symmetry_cell_setting     monoclinic
_symmetry_space_group_name_H-M     'P 21/c'
_symmetry_space_group_name_Hall     '-P 2ybc'
loop_
    _symmetry_equiv_pos_as_xyz
    'x, y, z'
    '-x, y+1/2, -z+1/2'
    '-x, -y, -z'
    'x, -y-1/2, z-1/2'
_cell_length_a     10.725(5)
_cell_length_b     10.405(5)
_cell_length_c     14.930(5)
_cell_angle_alpha     90.000
_cell_angle_beta     100.262(5)
_cell_angle_gamma     90.000
_cell_volume     1639.4(12)
_cell_formula_units_Z     4
_cell_measurement_reflns_used     4067
_cell_measurement_theta_min     1.93
_cell_measurement_theta_max     28.37
_cell_measurement_temperature     293(2)
_exptl_crystal_description     block
_exptl_crystal_colour     colourless
_exptl_crystal_size_max     0.30
_exptl_crystal_size_mid     0.25
_exptl_crystal_size_min     0.20
_exptl_crystal_density_diffrn     1.383
_exptl_crystal_density_meas     ?
_exptl_crystal_density_method     'not measured'
_exptl_crystal_F_000     720
_exptl_absorpt_coefficient_mu     0.215
_exptl_absorpt_correction_type     multi-scan
_exptl_absorpt_process_details     '(<i>SADABS</i>; Bruker, 2008)'
_exptl_absorpt_correction_T_min     0.9384
_exptl_absorpt_correction_T_max     0.9583
_exptl_special_details
;
;
_diffrn_ambient_temperature     293(2)
_diffrn_radiation_type     MoK\a
_diffrn_radiation_wavelength     0.71073
_diffrn_radiation_source     'fine-focus sealed tube'
_diffrn_radiation_monochromator     graphite
_diffrn_measurement_device_type     'Bruker SMART APEXII area-detector'
_diffrn_measurement_method     '\w and \f scans'
_diffrn_detector_area_resol_mean     ?
_diffrn_reflns_number     15331
_diffrn_reflns_av_R_equivalents     0.0299
_diffrn_reflns_av_sigmaI/netI     0.0321
_diffrn_reflns_theta_min     1.93
_diffrn_reflns_theta_max     28.37
_diffrn_reflns_theta_full     28.37
_diffrn_measured_fraction_theta_max     0.993
_diffrn_measured_fraction_theta_full     0.993
_diffrn_reflns_limit_h_min     -14
_diffrn_reflns_limit_h_max     14
_diffrn_reflns_limit_k_min     -13
_diffrn_reflns_limit_k_max     13
_diffrn_reflns_limit_l_min     -19
_diffrn_reflns_limit_l_max     19
_diffrn_standards_number     ?
_diffrn_standards_interval_count     ?
_diffrn_standards_interval_time     ?
_diffrn_standards_decay_%     ?
_refine_special_details
;
 Refinement of F^2^ against ALL reflections.  The weighted R-factor wR and
 goodness of fit S are based on F^2^, conventional R-factors R are based
 on F, with F set to zero for negative F^2^. The threshold expression of
 F^2^ > 2sigma(F^2^) is used only for calculating R-factors(gt) etc. and is
 not relevant to the choice of reflections for refinement.  R-factors based
 on F^2^ are statistically about twice as large as those based on F, and R-
 factors based on ALL data will be even larger.
;
_reflns_number_total     4067
_reflns_number_gt     2586
_reflns_threshold_expression     I>2\s(I)
_refine_ls_structure_factor_coef     Fsqd
_refine_ls_matrix_type     full
_refine_ls_R_factor_all     0.0812
_refine_ls_R_factor_gt     0.0483
_refine_ls_wR_factor_gt     0.1302
_refine_ls_wR_factor_ref     0.1487
_refine_ls_goodness_of_fit_ref     1.034
_refine_ls_restrained_S_all     1.034
_refine_ls_number_reflns     4067
_refine_ls_number_parameters     217
_refine_ls_number_restraints     0
_refine_ls_hydrogen_treatment     constr
_refine_ls_weighting_scheme     calc
_refine_ls_weighting_details
         'calc w=1/[\s^2^(Fo^2^)+(0.0712P)^2^+0.3653P] where P=(Fo^2^+2Fc^2^)/3'
_atom_sites_solution_hydrogens     geom
_atom_sites_solution_primary     direct
_atom_sites_solution_secondary     difmap
_refine_ls_shift/su_max     0.000
_refine_ls_shift/su_mean     0.000
_refine_diff_density_max     0.644
_refine_diff_density_min     -0.344
_refine_ls_extinction_method     none
_refine_ls_extinction_coef     ?
loop_
    _atom_type_symbol
    _atom_type_description
    _atom_type_scat_dispersion_real
    _atom_type_scat_dispersion_imag
    _atom_type_scat_source
    'C' 'C' 0.0033 0.0016
                         'International Tables Vol C Tables 4.2.6.8 and 6.1.1.4'
    'H' 'H' 0.0000 0.0000
                         'International Tables Vol C Tables 4.2.6.8 and 6.1.1.4'
    'N' 'N' 0.0061 0.0033
                         'International Tables Vol C Tables 4.2.6.8 and 6.1.1.4'
    'O' 'O' 0.0106 0.0060
                         'International Tables Vol C Tables 4.2.6.8 and 6.1.1.4'
    'S' 'S' 0.1246 0.1234
                         'International Tables Vol C Tables 4.2.6.8 and 6.1.1.4'
_computing_data_collection     'APEX2 (Bruker, 2008)'
_computing_cell_refinement     'SAINT (Bruker, 2008)'
_computing_data_reduction     'SAINT (Bruker, 2008)'
_computing_structure_solution     'SHELXS97 (Sheldrick, 2008)'
_computing_structure_refinement     'SHELXL97 (Sheldrick, 2008)'
_computing_molecular_graphics     'ORTEP-3 for Windows (Farrugia, 2012)'
_computing_publication_material
                            'SHELXL97 (Sheldrick, 2008) and PLATON (Spek, 2009)'
loop_
    _atom_site_type_symbol
    _atom_site_label
    _atom_site_fract_x
    _atom_site_fract_y
    _atom_site_fract_z
    _atom_site_U_iso_or_equiv
    _atom_site_adp_type
    _atom_site_calc_flag
    _atom_site_refinement_flags
    _atom_site_occupancy
    _atom_site_symmetry_multiplicity
    _atom_site_disorder_assembly
    _atom_site_disorder_group
    C C1 0.67608(18) 0.00360(19) 0.35262(13) 0.0435(4) Uani d . 1 1 . .
    C C2 0.5857(2) 0.0394(2) 0.40363(16) 0.0580(6) Uani d . 1 1 . .
    H H2 0.5126 -0.0095 0.4013 0.070 Uiso calc R 1 1 . .
    C C3 0.6040(3) 0.1464(3) 0.45719(16) 0.0685(7) Uani d . 1 1 . .
    H H3 0.5437 0.1692 0.4920 0.082 Uiso calc R 1 1 . .
    C C4 0.7105(3) 0.2208(2) 0.46029(16) 0.0661(7) Uani d . 1 1 . .
    H H4 0.7221 0.2943 0.4963 0.079 Uiso calc R 1 1 . .
    C C5 0.8005(2) 0.1848(2) 0.40896(14) 0.0556(5) Uani d . 1 1 . .
    H H5 0.8725 0.2352 0.4109 0.067 Uiso calc R 1 1 . .
    C C6 0.78602(17) 0.07568(18) 0.35488(12) 0.0417(4) Uani d . 1 1 . .
    C C7 0.88455(17) 0.03869(17) 0.29832(12) 0.0386(4) Uani d . 1 1 . .
    H H7 0.8874 -0.0551 0.2933 0.046 Uiso calc R 1 1 . .
    C C8 0.85966(16) 0.09868(18) 0.20073(12) 0.0404(4) Uani d . 1 1 . .
    H H8 0.8024 0.1723 0.1992 0.048 Uiso calc R 1 1 . .
    C C9 0.80786(17) 0.00603(18) 0.12575(12) 0.0401(4) Uani d . 1 1 . .
    C C10 0.8866(2) -0.0566(2) 0.07553(13) 0.0487(5) Uani d . 1 1 . .
    H H10 0.9731 -0.0392 0.0872 0.058 Uiso calc R 1 1 . .
    C C11 0.8391(2) -0.1444(2) 0.00832(14) 0.0587(6) Uani d . 1 1 . .
    H H11 0.8933 -0.1864 -0.0243 0.070 Uiso calc R 1 1 . .
    C C12 0.7101(2) -0.1691(2) -0.00986(14) 0.0582(6) Uani d . 1 1 . .
    H H12 0.6774 -0.2282 -0.0547 0.070 Uiso calc R 1 1 . .
    C C13 0.6300(2) -0.1062(2) 0.03824(14) 0.0517(5) Uani d . 1 1 . .
    H H13 0.5434 -0.1224 0.0255 0.062 Uiso calc R 1 1 . .
    C C14 0.67837(17) -0.01947(18) 0.10528(12) 0.0404(4) Uani d . 1 1 . .
    C C15 0.50032(19) -0.0129(2) 0.18360(16) 0.0538(5) Uani d . 1 1 . .
    H H15A 0.4389 -0.0404 0.1314 0.065 Uiso calc R 1 1 . .
    H H15B 0.4584 0.0468 0.2184 0.065 Uiso calc R 1 1 . .
    C C16 0.54456(18) -0.1283(2) 0.24204(15) 0.0535(5) Uani d . 1 1 . .
    H H16A 0.4819 -0.1488 0.2793 0.064 Uiso calc R 1 1 . .
    H H16B 0.5516 -0.2015 0.2031 0.064 Uiso calc R 1 1 . .
    C C17 1.05652(19) 0.1675(2) 0.27269(14) 0.0507(5) Uani d . 1 1 . .
    H H17 1.0490 0.2583 0.2885 0.061 Uiso calc R 1 1 . .
    C C18 1.1925(2) 0.1351(3) 0.27092(18) 0.0690(7) Uani d . 1 1 . .
    H H18A 1.2486 0.1820 0.3178 0.083 Uiso calc R 1 1 . .
    H H18B 1.2140 0.1560 0.2122 0.083 Uiso calc R 1 1 . .
    C C19 1.1041(2) -0.0106(2) 0.37495(17) 0.0653(6) Uani d . 1 1 . .
    H H19A 1.0625 -0.0903 0.3861 0.078 Uiso calc R 1 1 . .
    H H19B 1.1540 0.0186 0.4320 0.078 Uiso calc R 1 1 . .
    N N1 1.01005(14) 0.08607(16) 0.33910(11) 0.0472(4) Uani d . 1 1 . .
    O O1 0.66449(12) -0.10640(12) 0.29984(9) 0.0473(3) Uani d . 1 1 . .
    O O2 0.60208(12) 0.05173(13) 0.15245(9) 0.0488(4) Uani d . 1 1 . .
    O O3 0.98101(12) 0.14160(14) 0.18684(9) 0.0507(4) Uani d . 1 1 . .
    S S1 1.20505(6) -0.03571(7) 0.29167(6) 0.0782(3) Uani d . 1 1 . .
loop_
    _atom_site_aniso_label
    _atom_site_aniso_U_11
    _atom_site_aniso_U_22
    _atom_site_aniso_U_33
    _atom_site_aniso_U_12
    _atom_site_aniso_U_13
    _atom_site_aniso_U_23
    C1 0.0465(10) 0.0417(10) 0.0441(10) 0.0101(8) 0.0126(8) 0.0106(8)
    C2 0.0566(13) 0.0594(14) 0.0645(13) 0.0105(10) 0.0288(11) 0.0127(11)
    C3 0.0815(18) 0.0714(16) 0.0609(14) 0.0299(14) 0.0351(13) 0.0091(12)
    C4 0.0878(18) 0.0574(14) 0.0537(12) 0.0204(13) 0.0147(12) -0.0083(11)
    C5 0.0636(13) 0.0524(13) 0.0502(11) 0.0061(10) 0.0086(10) -0.0087(10)
    C6 0.0450(10) 0.0420(10) 0.0374(9) 0.0067(8) 0.0053(8) 0.0034(8)
    C7 0.0368(9) 0.0384(10) 0.0402(9) 0.0004(7) 0.0064(7) -0.0012(8)
    C8 0.0376(9) 0.0396(10) 0.0436(9) -0.0009(7) 0.0061(7) 0.0032(8)
    C9 0.0437(10) 0.0402(10) 0.0353(8) 0.0010(8) 0.0045(8) 0.0072(8)
    C10 0.0463(11) 0.0575(13) 0.0429(10) 0.0006(9) 0.0090(8) 0.0003(9)
    C11 0.0670(14) 0.0629(14) 0.0479(11) 0.0057(11) 0.0153(10) -0.0063(10)
    C12 0.0724(15) 0.0548(13) 0.0444(11) -0.0044(11) 0.0025(10) -0.0077(10)
    C13 0.0488(11) 0.0515(12) 0.0514(11) -0.0051(9) -0.0007(9) 0.0001(10)
    C14 0.0410(10) 0.0410(10) 0.0379(9) 0.0019(8) 0.0036(8) 0.0063(8)
    C15 0.0374(10) 0.0616(13) 0.0622(12) 0.0019(9) 0.0083(9) 0.0054(11)
    C16 0.0416(11) 0.0523(13) 0.0676(13) -0.0057(9) 0.0127(10) 0.0010(10)
    C17 0.0539(12) 0.0419(11) 0.0545(11) -0.0115(9) 0.0044(9) -0.0019(9)
    C18 0.0471(12) 0.0852(18) 0.0733(15) -0.0232(12) 0.0072(11) 0.0086(14)
    C19 0.0432(11) 0.0781(16) 0.0700(14) 0.0011(11) -0.0025(10) 0.0228(13)
    N1 0.0386(8) 0.0540(10) 0.0465(9) -0.0036(7) 0.0012(7) -0.0003(8)
    O1 0.0407(7) 0.0416(8) 0.0598(8) 0.0031(6) 0.0095(6) 0.0025(6)
    O2 0.0420(7) 0.0461(8) 0.0591(8) 0.0028(6) 0.0114(6) 0.0029(6)
    O3 0.0468(8) 0.0582(9) 0.0470(7) -0.0132(6) 0.0076(6) 0.0059(7)
    S1 0.0494(4) 0.0816(5) 0.1040(6) 0.0119(3) 0.0148(3) -0.0004(4)
_geom_special_details
;
 All esds (except the esd in the dihedral angle between two l.s. planes)
 are estimated using the full covariance matrix.  The cell esds are taken
 into account individually in the estimation of esds in distances, angles
 and torsion angles; correlations between esds in cell parameters are only
 used when they are defined by crystal symmetry.  An approximate (isotropic)
 treatment of cell esds is used for estimating esds involving l.s. planes.
;
loop_
    _geom_bond_atom_site_label_1
    _geom_bond_atom_site_label_2
    _geom_bond_site_symmetry_2
    _geom_bond_distance
    _geom_bond_publ_flag
    C1 O1 . 1.383(2) ?
    C1 C2 . 1.386(3) ?
    C1 C6 . 1.393(3) ?
    C2 C3 . 1.364(3) ?
    C2 H2 . 0.9300 ?
    C3 C4 . 1.374(4) ?
    C3 H3 . 0.9300 ?
    C4 C5 . 1.386(3) ?
    C4 H4 . 0.9300 ?
    C5 C6 . 1.386(3) ?
    C5 H5 . 0.9300 ?
    C6 C7 . 1.515(3) ?
    C7 N1 . 1.461(2) ?
    C7 C8 . 1.564(2) ?
    C7 H7 . 0.9800 ?
    C8 O3 . 1.426(2) ?
    C8 C9 . 1.506(3) ?
    C8 H8 . 0.9800 ?
    C9 C10 . 1.388(3) ?
    C9 C14 . 1.393(3) ?
    C10 C11 . 1.386(3) ?
    C10 H10 . 0.9300 ?
    C11 C12 . 1.386(3) ?
    C11 H11 . 0.9300 ?
    C12 C13 . 1.378(3) ?
    C12 H12 . 0.9300 ?
    C13 C14 . 1.379(3) ?
    C13 H13 . 0.9300 ?
    C14 O2 . 1.386(2) ?
    C15 O2 . 1.428(2) ?
    C15 C16 . 1.510(3) ?
    C15 H15A . 0.9700 ?
    C15 H15B . 0.9700 ?
    C16 O1 . 1.434(2) ?
    C16 H16A . 0.9700 ?
    C16 H16B . 0.9700 ?
    C17 O3 . 1.415(2) ?
    C17 N1 . 1.458(3) ?
    C17 C18 . 1.501(3) ?
    C17 H17 . 0.9800 ?
    C18 S1 . 1.805(3) ?
    C18 H18A . 0.9700 ?
    C18 H18B . 0.9700 ?
    C19 N1 . 1.457(3) ?
    C19 S1 . 1.808(3) ?
    C19 H19A . 0.9700 ?
    C19 H19B . 0.9700 ?
loop_
    _geom_angle_atom_site_label_1
    _geom_angle_atom_site_label_2
    _geom_angle_atom_site_label_3
    _geom_angle_site_symmetry_1
    _geom_angle_site_symmetry_3
    _geom_angle
    _geom_angle_publ_flag
    O1 C1 C2 . . 122.33(19) ?
    O1 C1 C6 . . 116.70(16) ?
    C2 C1 C6 . . 120.9(2) ?
    C3 C2 C1 . . 120.0(2) ?
    C3 C2 H2 . . 120.0 ?
    C1 C2 H2 . . 120.0 ?
    C2 C3 C4 . . 120.8(2) ?
    C2 C3 H3 . . 119.6 ?
    C4 C3 H3 . . 119.6 ?
    C3 C4 C5 . . 119.0(2) ?
    C3 C4 H4 . . 120.5 ?
    C5 C4 H4 . . 120.5 ?
    C4 C5 C6 . . 121.8(2) ?
    C4 C5 H5 . . 119.1 ?
    C6 C5 H5 . . 119.1 ?
    C5 C6 C1 . . 117.49(18) ?
    C5 C6 C7 . . 121.07(18) ?
    C1 C6 C7 . . 121.41(17) ?
    N1 C7 C6 . . 111.36(15) ?
    N1 C7 C8 . . 104.20(14) ?
    C6 C7 C8 . . 113.43(14) ?
    N1 C7 H7 . . 109.2 ?
    C6 C7 H7 . . 109.2 ?
    C8 C7 H7 . . 109.2 ?
    O3 C8 C9 . . 108.52(14) ?
    O3 C8 C7 . . 104.59(14) ?
    C9 C8 C7 . . 114.59(15) ?
    O3 C8 H8 . . 109.7 ?
    C9 C8 H8 . . 109.7 ?
    C7 C8 H8 . . 109.7 ?
    C10 C9 C14 . . 118.11(18) ?
    C10 C9 C8 . . 121.49(17) ?
    C14 C9 C8 . . 120.40(16) ?
    C11 C10 C9 . . 121.33(19) ?
    C11 C10 H10 . . 119.3 ?
    C9 C10 H10 . . 119.3 ?
    C12 C11 C10 . . 119.3(2) ?
    C12 C11 H11 . . 120.3 ?
    C10 C11 H11 . . 120.3 ?
    C13 C12 C11 . . 120.2(2) ?
    C13 C12 H12 . . 119.9 ?
    C11 C12 H12 . . 119.9 ?
    C12 C13 C14 . . 120.0(2) ?
    C12 C13 H13 . . 120.0 ?
    C14 C13 H13 . . 120.0 ?
    C13 C14 O2 . . 122.64(17) ?
    C13 C14 C9 . . 121.01(18) ?
    O2 C14 C9 . . 116.27(16) ?
    O2 C15 C16 . . 112.49(16) ?
    O2 C15 H15A . . 109.1 ?
    C16 C15 H15A . . 109.1 ?
    O2 C15 H15B . . 109.1 ?
    C16 C15 H15B . . 109.1 ?
    H15A C15 H15B . . 107.8 ?
    O1 C16 C15 . . 112.16(16) ?
    O1 C16 H16A . . 109.2 ?
    C15 C16 H16A . . 109.2 ?
    O1 C16 H16B . . 109.2 ?
    C15 C16 H16B . . 109.2 ?
    H16A C16 H16B . . 107.9 ?
    O3 C17 N1 . . 107.18(15) ?
    O3 C17 C18 . . 110.00(18) ?
    N1 C17 C18 . . 109.38(18) ?
    O3 C17 H17 . . 110.1 ?
    N1 C17 H17 . . 110.1 ?
    C18 C17 H17 . . 110.1 ?
    C17 C18 S1 . . 105.17(14) ?
    C17 C18 H18A . . 110.7 ?
    S1 C18 H18A . . 110.7 ?
    C17 C18 H18B . . 110.7 ?
    S1 C18 H18B . . 110.7 ?
    H18A C18 H18B . . 108.8 ?
    N1 C19 S1 . . 107.90(15) ?
    N1 C19 H19A . . 110.1 ?
    S1 C19 H19A . . 110.1 ?
    N1 C19 H19B . . 110.1 ?
    S1 C19 H19B . . 110.1 ?
    H19A C19 H19B . . 108.4 ?
    C17 N1 C19 . . 110.68(17) ?
    C17 N1 C7 . . 108.30(15) ?
    C19 N1 C7 . . 116.49(17) ?
    C1 O1 C16 . . 117.03(14) ?
    C14 O2 C15 . . 117.95(16) ?
    C17 O3 C8 . . 108.54(14) ?
    C18 S1 C19 . . 86.56(12) ?
loop_
    _geom_torsion_atom_site_label_1
    _geom_torsion_atom_site_label_2
    _geom_torsion_atom_site_label_3
    _geom_torsion_atom_site_label_4
    _geom_torsion_site_symmetry_1
    _geom_torsion_site_symmetry_2
    _geom_torsion_site_symmetry_3
    _geom_torsion_site_symmetry_4
    _geom_torsion
    _geom_torsion_publ_flag
    O1 C1 C2 C3 . . . . 177.59(19) ?
    C6 C1 C2 C3 . . . . -0.2(3) ?
    C1 C2 C3 C4 . . . . 1.0(3) ?
    C2 C3 C4 C5 . . . . -0.8(4) ?
    C3 C4 C5 C6 . . . . -0.2(3) ?
    C4 C5 C6 C1 . . . . 1.0(3) ?
    C4 C5 C6 C7 . . . . 179.23(18) ?
    O1 C1 C6 C5 . . . . -178.67(16) ?
    C2 C1 C6 C5 . . . . -0.8(3) ?
    O1 C1 C6 C7 . . . . 3.1(2) ?
    C2 C1 C6 C7 . . . . -179.04(17) ?
    C5 C6 C7 N1 . . . . 27.6(2) ?
    C1 C6 C7 N1 . . . . -154.15(16) ?
    C5 C6 C7 C8 . . . . -89.5(2) ?
    C1 C6 C7 C8 . . . . 88.7(2) ?
    N1 C7 C8 O3 . . . . 15.47(18) ?
    C6 C7 C8 O3 . . . . 136.75(16) ?
    N1 C7 C8 C9 . . . . 134.16(16) ?
    C6 C7 C8 C9 . . . . -104.56(18) ?
    O3 C8 C9 C10 . . . . 20.6(2) ?
    C7 C8 C9 C10 . . . . -95.9(2) ?
    O3 C8 C9 C14 . . . . -159.70(16) ?
    C7 C8 C9 C14 . . . . 83.8(2) ?
    C14 C9 C10 C11 . . . . -1.5(3) ?
    C8 C9 C10 C11 . . . . 178.18(18) ?
    C9 C10 C11 C12 . . . . 0.8(3) ?
    C10 C11 C12 C13 . . . . 0.3(3) ?
    C11 C12 C13 C14 . . . . -0.6(3) ?
    C12 C13 C14 O2 . . . . 176.39(17) ?
    C12 C13 C14 C9 . . . . -0.2(3) ?
    C10 C9 C14 C13 . . . . 1.2(3) ?
    C8 C9 C14 C13 . . . . -178.50(17) ?
    C10 C9 C14 O2 . . . . -175.54(16) ?
    C8 C9 C14 O2 . . . . 4.7(2) ?
    O2 C15 C16 O1 . . . . 37.5(3) ?
    O3 C17 C18 S1 . . . . -83.13(18) ?
    N1 C17 C18 S1 . . . . 34.3(2) ?
    O3 C17 N1 C19 . . . . 112.63(19) ?
    C18 C17 N1 C19 . . . . -6.6(2) ?
    O3 C17 N1 C7 . . . . -16.2(2) ?
    C18 C17 N1 C7 . . . . -135.44(18) ?
    S1 C19 N1 C17 . . . . -24.3(2) ?
    S1 C19 N1 C7 . . . . 100.01(18) ?
    C6 C7 N1 C17 . . . . -122.40(17) ?
    C8 C7 N1 C17 . . . . 0.25(19) ?
    C6 C7 N1 C19 . . . . 112.12(19) ?
    C8 C7 N1 C19 . . . . -125.24(18) ?
    C2 C1 O1 C16 . . . . 47.3(2) ?
    C6 C1 O1 C16 . . . . -134.80(18) ?
    C15 C16 O1 C1 . . . . 51.5(2) ?
    C13 C14 O2 C15 . . . . 44.0(2) ?
    C9 C14 O2 C15 . . . . -139.28(17) ?
    C16 C15 O2 C14 . . . . 55.3(2) ?
    N1 C17 O3 C8 . . . . 27.1(2) ?
    C18 C17 O3 C8 . . . . 145.91(17) ?
    C9 C8 O3 C17 . . . . -148.93(15) ?
    C7 C8 O3 C17 . . . . -26.20(19) ?
    C17 C18 S1 C19 . . . . -40.58(17) ?
    N1 C19 S1 C18 . . . . 37.84(17) ?
loop_
    _geom_hbond_atom_site_label_D
    _geom_hbond_atom_site_label_H
    _geom_hbond_atom_site_label_A
    _geom_hbond_site_symmetry_A
    _geom_hbond_distance_DH
    _geom_hbond_distance_HA
    _geom_hbond_distance_DA
    _geom_hbond_angle_DHA
    _geom_hbond_publ_flag
    C5 H5 N1 . 0.93 2.51 2.834(3) 101 ?
    C7 H7 O1 . 0.98 2.47 2.805(3) 100 ?
    C10 H10 O3 . 0.93 2.39 2.728(3) 101 ?
_iucr_refine_instructions_details
;
TITL SPRRSUN_0m in P2(1)/c
CELL  0.71073  10.7250  10.4050  14.9300   90.000  100.262   90.000
ZERR     4.00   0.0050   0.0050   0.0050    0.005    0.005    0.005
LATT   1
SYMM  - X, 1/2 + Y, 1/2 - Z
SFAC  C    H    N    O    S
UNIT  76   76   4    12   4
MERG   2
FMAP   2
PLAN   25
L.S.   10
BOND $H
ACTA
CONF
OMIT 2 2 4
SIZE 0.20 0.25 0.30
WGHT    0.071200    0.365300
FVAR       0.16674
C1    1    0.676084    0.003596    0.352623    11.00000    0.04650    0.04166 =
         0.04412    0.01057    0.01259    0.01010
C2    1    0.585664    0.039397    0.403633    11.00000    0.05657    0.05945 =
         0.06451    0.01269    0.02881    0.01049
AFIX  43
H2    2    0.512573   -0.009495    0.401342    11.00000   -1.20000
AFIX   0
C3    1    0.603977    0.146398    0.457194    11.00000    0.08151    0.07145 =
         0.06087    0.00907    0.03511    0.02994
AFIX  43
H3    2    0.543659    0.169238    0.492006    11.00000   -1.20000
AFIX   0
C4    1    0.710540    0.220820    0.460293    11.00000    0.08779    0.05743 =
         0.05375   -0.00830    0.01475    0.02041
AFIX  43
H4    2    0.722136    0.294283    0.496299    11.00000   -1.20000
AFIX   0
C5    1    0.800489    0.184780    0.408962    11.00000    0.06358    0.05244 =
         0.05019   -0.00869    0.00865    0.00608
AFIX  43
H5    2    0.872511    0.235208    0.410880    11.00000   -1.20000
AFIX   0
C6    1    0.786024    0.075678    0.354876    11.00000    0.04498    0.04198 =
         0.03740    0.00341    0.00534    0.00672
C7    1    0.884548    0.038687    0.298317    11.00000    0.03683    0.03844 =
         0.04024   -0.00118    0.00639    0.00039
AFIX  13
H7    2    0.887363   -0.055142    0.293332    11.00000   -1.20000
AFIX   0
C8    1    0.859656    0.098676    0.200735    11.00000    0.03760    0.03958 =
         0.04357    0.00322    0.00611   -0.00093
AFIX  13
H8    2    0.802368    0.172335    0.199194    11.00000   -1.20000
AFIX   0
C9    1    0.807861    0.006031    0.125752    11.00000    0.04375    0.04019 =
         0.03534    0.00720    0.00452    0.00103
C10   1    0.886647   -0.056563    0.075533    11.00000    0.04629    0.05745 =
         0.04289    0.00029    0.00904    0.00063
AFIX  43
H10   2    0.973087   -0.039200    0.087230    11.00000   -1.20000
AFIX   0
C11   1    0.839126   -0.144399    0.008323    11.00000    0.06704    0.06293 =
         0.04791   -0.00632    0.01534    0.00570
AFIX  43
H11   2    0.893256   -0.186371   -0.024253    11.00000   -1.20000
AFIX   0
C12   1    0.710088   -0.169068   -0.009863    11.00000    0.07237    0.05485 =
         0.04438   -0.00769    0.00252   -0.00435
AFIX  43
H12   2    0.677415   -0.228187   -0.054655    11.00000   -1.20000
AFIX   0
C13   1    0.630042   -0.106236    0.038245    11.00000    0.04875    0.05145 =
         0.05142    0.00012   -0.00066   -0.00511
AFIX  43
H13   2    0.543401   -0.122382    0.025478    11.00000   -1.20000
AFIX   0
C14   1    0.678375   -0.019466    0.105280    11.00000    0.04098    0.04099 =
         0.03794    0.00632    0.00361    0.00194
C15   1    0.500323   -0.012851    0.183601    11.00000    0.03740    0.06157 =
         0.06219    0.00536    0.00832    0.00191
AFIX  23
H15A  2    0.438851   -0.040437    0.131425    11.00000   -1.20000
H15B  2    0.458428    0.046816    0.218426    11.00000   -1.20000
AFIX   0
C16   1    0.544564   -0.128282    0.242036    11.00000    0.04158    0.05234 =
         0.06762    0.00095    0.01270   -0.00573
AFIX  23
H16A  2    0.481903   -0.148834    0.279339    11.00000   -1.20000
H16B  2    0.551610   -0.201540    0.203067    11.00000   -1.20000
AFIX   0
C17   1    1.056517    0.167530    0.272693    11.00000    0.05387    0.04193 =
         0.05447   -0.00186    0.00439   -0.01150
AFIX  13
H17   2    1.048956    0.258265    0.288500    11.00000   -1.20000
AFIX   0
C18   1    1.192463    0.135062    0.270919    11.00000    0.04708    0.08521 =
         0.07331    0.00859    0.00717   -0.02322
AFIX  23
H18A  2    1.248584    0.181968    0.317835    11.00000   -1.20000
H18B  2    1.213997    0.156001    0.212223    11.00000   -1.20000
AFIX   0
C19   1    1.104055   -0.010599    0.374950    11.00000    0.04320    0.07807 =
         0.06997    0.02284   -0.00247    0.00113
AFIX  23
H19A  2    1.062470   -0.090325    0.386054    11.00000   -1.20000
H19B  2    1.153980    0.018571    0.431960    11.00000   -1.20000
AFIX   0
N1    3    1.010046    0.086073    0.339098    11.00000    0.03855    0.05403 =
         0.04654   -0.00026    0.00122   -0.00362
O1    4    0.664490   -0.106397    0.299837    11.00000    0.04074    0.04158 =
         0.05977    0.00254    0.00949    0.00310
O2    4    0.602078    0.051731    0.152453    11.00000    0.04205    0.04608 =
         0.05913    0.00286    0.01141    0.00280
O3    4    0.981008    0.141604    0.186838    11.00000    0.04676    0.05816 =
         0.04704    0.00586    0.00760   -0.01324
S1    5    1.205051   -0.035708    0.291665    11.00000    0.04936    0.08159 =
         0.10396   -0.00037    0.01479    0.01194
HKLF 4
REM  SPRRSUN_0m in P2(1)/c
REM R1 =  0.0483 for   2586 Fo > 4sig(Fo)  and  0.0812 for all   4067 data
REM    217 parameters refined using      0 restraints
END
WGHT      0.0714      0.3302
REM Highest difference peak  0.644,  deepest hole -0.344,  1-sigma level  0.044
Q1    1   0.7644  0.3778  0.5449  11.00000  0.05    0.64
Q2    1   0.9016 -0.2417 -0.0527  11.00000  0.05    0.38
Q3    1   1.1642 -0.0349  0.3341  11.00000  0.05    0.24
Q4    1   1.2209  0.0227  0.3530  11.00000  0.05    0.22
Q5    1   1.1896 -0.0092  0.3477  11.00000  0.05    0.22
Q6    1   0.7203  0.0612  0.3289  11.00000  0.05    0.21
Q7    1   0.6187  0.0459  0.3580  11.00000  0.05    0.19
Q8    1   1.0346  0.1350  0.3172  11.00000  0.05    0.17
Q9    1   0.7808 -0.1785  0.0159  11.00000  0.05    0.16
Q10   1   1.1794  0.0446  0.2386  11.00000  0.05    0.15
Q11   1   1.1310 -0.0438  0.2177  11.00000  0.05    0.15
Q12   1   0.7543  0.0178  0.3728  11.00000  0.05    0.15
Q13   1   1.0442  0.0603  0.3600  11.00000  0.05    0.15
Q14   1   0.8421  0.0421  0.3376  11.00000  0.05    0.15
Q15   1   0.7518 -0.0200  0.1349  11.00000  0.05    0.15
Q16   1   0.8332  0.0436  0.1660  11.00000  0.05    0.15
Q17   1   0.8434 -0.0965  0.0434  11.00000  0.05    0.14
Q18   1   0.6618  0.1608  0.4514  11.00000  0.05    0.14
Q19   1   0.7622  0.0287  0.1048  11.00000  0.05    0.14
Q20   1   0.6452 -0.0385  0.0549  11.00000  0.05    0.13
Q21   1   0.6777 -0.1856  0.0335  11.00000  0.05    0.13
Q22   1   0.8368 -0.0339  0.1083  11.00000  0.05    0.13
Q23   1   0.4793 -0.1973  0.2790  11.00000  0.05    0.13
Q24   1   0.7862  0.2430  0.4562  11.00000  0.05    0.13
Q25   1   0.7811  0.1246  0.3548  11.00000  0.05    0.13
;
