# Supplementary material for: 8,11,24-Trioxa-21-thia-19-aza­penta­cyclo­[16.6.0.02,7.012,17.019,23]tetra­cosa-2(7),3,5,12,14,16-hexa­ene
Source: Acta Crystallogr Sect E Struct Rep Online. 2013 May 15;69(Pt 6):o898. doi: 10.1107/S1600536813012798 (PMC3685055; doi:10.1107/S1600536813012798)
Supplement: Supplementary file 2 [file e-69-0o898-Isup2.hkl]

#
# h,k,l, Fc-squared, Fo-squared, sigma(Fo-squared) and status flag
#
data_I
_shelx_title ' SPRRSUN_0m in P2(1)/c'
_shelx_refln_list_code          4
_shelx_F_calc_maximum      182.64
_exptl_crystal_F_000       720.00
_reflns_d_resolution_high  0.7478
 
loop_
 _symmetry_equiv_pos_as_xyz
 'x, y, z'
 '-x, y+1/2, -z+1/2'
 '-x, -y, -z'
 'x, -y-1/2, z-1/2'
 
_cell_length_a    10.7250
_cell_length_b    10.4050
_cell_length_c    14.9300
_cell_angle_alpha  90.000
_cell_angle_beta  100.262
_cell_angle_gamma  90.000
 
_shelx_F_squared_multiplier     1.000
 
loop_
 _refln_index_h
 _refln_index_k
 _refln_index_l
 _refln_F_squared_calc
 _refln_F_squared_meas
 _refln_F_squared_sigma
 _refln_observed_status
   1   0   0      869.62     1053.64     15.85 o
   2   0   0     2116.69     2501.25     45.12 o
   3   0   0      859.82      838.28     16.48 o
   4   0   0      224.23      185.76      3.12 o
   5   0   0     2474.46     2562.21     45.96 o
   6   0   0     1725.63     1856.21     28.76 o
   7   0   0      207.42      221.30      4.54 o
   8   0   0      126.12      115.53      4.25 o
   9   0   0      565.24      567.61     24.10 o
  10   0   0     1169.29     1078.75     38.85 o
  11   0   0       31.67       35.92      5.32 o
  12   0   0       75.53       85.25      7.88 o
  13   0   0       60.81       87.94     17.27 o
  14   0   0        0.11       -2.77      4.05 o
   1   1   0        2.96        5.53      0.33 o
   2   1   0      116.46       73.33      1.51 o
   3   1   0      266.83      349.42      4.14 o
   4   1   0      997.04     1012.42     12.55 o
   5   1   0       53.60       75.65      1.82 o
   6   1   0      196.74      203.90      3.97 o
   7   1   0      257.62      272.68      4.01 o
   8   1   0       88.39       94.48      3.86 o
   9   1   0       33.72       38.86      5.21 o
  10   1   0       43.71       40.25     11.51 o
  11   1   0       99.16       81.77      5.87 o
  12   1   0        2.24        0.24      2.46 o
  13   1   0        0.11       -2.49      2.49 o
  14   1   0        1.01        3.56      3.31 o
   0   2   0    33356.11    32786.81    643.04 o
   1   2   0      122.72      120.58      1.89 o
   2   2   0       20.81       23.36      0.92 o
   3   2   0     2052.50     2178.44     21.71 o
   4   2   0     1042.74     1140.57     12.12 o
   5   2   0      337.72      365.35      5.25 o
   6   2   0      114.61      167.74      4.56 o
   7   2   0      509.08      503.96     10.93 o
   8   2   0        4.84        1.47      1.82 o
   9   2   0      605.80      565.29     11.04 o
  10   2   0      704.04      646.54     25.74 o
  11   2   0      100.89       90.64      6.14 o
  12   2   0        0.69        3.12      2.70 o
  13   2   0       43.67       44.04      4.77 o
   1   3   0       57.87       68.97      1.58 o
   2   3   0     1033.68     1032.04      9.99 o
   3   3   0       63.14       93.10      1.86 o
   4   3   0     2374.28     2395.63     26.16 o
   5   3   0      219.01      229.30      4.11 o
   6   3   0      490.84      483.03      6.93 o
   7   3   0      306.25      347.58      5.40 o
   8   3   0       73.79       74.56      3.38 o
   9   3   0      156.00      156.21      4.94 o
  10   3   0       33.09       31.87      3.31 o
  11   3   0       67.93       68.25      6.93 o
  12   3   0       31.34       36.98      4.19 o
  13   3   0       11.93        9.55      3.35 o
   0   4   0       82.22       87.52      3.94 o
   1   4   0      256.58      228.32      3.63 o
   2   4   0     1377.40     1332.83     13.78 o
   3   4   0      924.19      939.99      9.04 o
   4   4   0        2.68        1.73      0.66 o
   5   4   0      718.27      745.57      9.85 o
   6   4   0      221.80      195.49      3.80 o
   7   4   0      245.26      237.32      4.88 o
   8   4   0       63.39       62.48      2.71 o
   9   4   0       16.80       14.28      2.39 o
  10   4   0      334.86      348.70      8.02 o
  11   4   0       81.47       74.59      6.13 o
  12   4   0        0.17        1.06      2.69 o
  13   4   0       46.97       53.51      5.34 o
   1   5   0     4680.15     4566.83     47.70 o
   2   5   0       49.11       45.97      2.24 o
   3   5   0       38.54       30.42      1.41 o
   4   5   0     1454.15     1433.05     14.40 o
   5   5   0        9.48        5.45      1.08 o
   6   5   0       95.66       81.23      4.66 o
   7   5   0        0.12        0.93      1.43 o
   8   5   0       37.37       28.02      2.69 o
   9   5   0      289.10      296.47      5.98 o
  10   5   0       24.79       28.61      3.13 o
  11   5   0       21.00       26.48      4.28 o
  12   5   0        1.22        1.89      2.90 o
  13   5   0       34.43       52.88      5.34 o
   0   6   0     1148.37     1128.39     33.81 o
   1   6   0        0.22        2.07      1.77 o
   2   6   0       50.82       65.46      2.73 o
   3   6   0      177.87      156.28      2.97 o
   4   6   0      150.55      161.48      3.65 o
   5   6   0       52.65       45.40      2.56 o
   6   6   0       20.13       19.68      2.13 o
   7   6   0      104.39      100.18      3.51 o
   8   6   0      267.09      277.93      6.58 o
   9   6   0       20.84       16.85      2.31 o
  10   6   0       26.88       26.48      2.50 o
  11   6   0        5.63        9.06      3.02 o
  12   6   0        0.51        1.98      4.58 o
   1   7   0      933.51      961.34     13.16 o
   2   7   0      212.47      208.58      5.40 o
   3   7   0       28.07       36.11      2.10 o
   4   7   0      640.75      623.62     10.15 o
   5   7   0       12.74       12.67      2.14 o
   6   7   0      523.26      490.66      9.32 o
   7   7   0        0.07       -1.05      1.94 o
   8   7   0      189.21      177.43      6.16 o
   9   7   0       56.22       58.35      5.16 o
  10   7   0       10.07       10.89      3.17 o
  11   7   0       81.83       96.76      5.86 o
  12   7   0       19.37       38.07      8.27 o
   0   8   0       89.38       90.71     15.29 o
   1   8   0      112.81      126.60      5.14 o
   2   8   0        6.66        7.11      2.05 o
   3   8   0       23.74       29.61      2.51 o
   4   8   0        5.00        2.55      1.53 o
   5   8   0       87.66       84.71      6.78 o
   6   8   0      267.01      236.58      6.34 o
   7   8   0        1.35        1.30      2.23 o
   8   8   0        6.45        4.41      2.99 o
   9   8   0       20.82       28.90      3.63 o
  10   8   0       17.68       18.35      3.54 o
  11   8   0        2.23        3.64      3.13 o
   1   9   0        6.67        4.63      2.75 o
   2   9   0        4.24        2.56      2.23 o
   3   9   0       45.06       40.74      4.78 o
   4   9   0        5.34        4.19      2.79 o
   5   9   0       39.84       35.76      3.59 o
   6   9   0       46.62       46.23      4.08 o
   7   9   0       45.76       42.70      5.94 o
   8   9   0        8.09        6.98      4.68 o
   9   9   0        0.15       -0.17      3.79 o
  10   9   0       18.51       26.38      6.47 o
   0  10   0        2.40        3.72      3.19 o
   1  10   0       20.33       28.26      3.17 o
   2  10   0       51.69       56.52      3.85 o
   3  10   0       39.08       41.08      3.52 o
   4  10   0        4.44        9.88      4.96 o
   5  10   0       73.81       85.46      6.09 o
   6  10   0      180.96      179.92     10.79 o
   7  10   0       14.38       10.65      4.66 o
   8  10   0        0.69       -0.78      3.71 o
   9  10   0       18.32       11.33      8.09 o
   1  11   0        2.39       -1.73      2.29 o
   2  11   0      211.69      222.60      7.34 o
   3  11   0        0.03       -0.31      3.78 o
   4  11   0        3.02        3.97      3.89 o
   5  11   0        8.00        9.57      4.66 o
   6  11   0       21.92       17.99      5.32 o
   7  11   0        1.35        3.05      4.40 o
   8  11   0        9.29        5.83      7.01 o
   0  12   0        0.56       -2.62      3.45 o
   1  12   0       23.29       23.01      3.58 o
   2  12   0        4.55       -2.53      3.22 o
   3  12   0       13.14       14.05      5.01 o
   4  12   0       22.51       21.03      5.17 o
   5  12   0        4.06        0.56      3.98 o
   6  12   0       16.70       22.76      5.68 o
   7  12   0        6.90        9.63      5.36 o
   1  13   0        1.42        0.14      2.91 o
   2  13   0       79.78       84.57      8.19 o
   3  13   0        1.35       -1.98      6.47 o
   4  13   0       52.14       52.88      7.58 o
 -14   1   1        1.15        8.20      3.55 o
 -13   1   1       32.29       28.69      4.13 o
 -12   1   1       28.59       31.35      5.85 o
 -11   1   1       47.91       47.21      6.34 o
 -10   1   1      216.81      198.34      9.79 o
  -9   1   1      639.19      608.35     31.47 o
  -8   1   1        4.12        0.02      1.53 o
  -7   1   1      113.43      119.49      3.03 o
  -6   1   1     1878.89     1891.95     20.83 o
  -5   1   1      475.76      548.89      6.99 o
  -4   1   1     1531.08     1472.66     13.86 o
  -3   1   1     3863.65     3866.38     32.76 o
  -2   1   1     5767.25     5963.10     53.18 o
  -1   1   1     5409.32     5483.94     56.13 o
   0   1   1       27.78       41.94      0.71 o
   1   1   1     2226.42     2313.86     19.70 o
   2   1   1     4737.05     5343.54     44.91 o
   3   1   1     3515.01     3341.39     28.46 o
   4   1   1       93.87       73.29      2.65 o
   5   1   1     1945.08     1968.30     46.33 o
   6   1   1      322.80      316.32      5.35 o
   7   1   1        8.06        8.85      1.53 o
   8   1   1      253.98      258.61      6.75 o
   9   1   1        4.41       -0.29      2.38 o
  10   1   1       35.74       31.42      3.58 o
  11   1   1       24.52       32.47      3.83 o
  12   1   1       33.93       31.87      3.92 o
  13   1   1       53.08       69.71      5.64 o
 -14   2   1        5.26        3.92      3.35 o
 -13   2   1       31.04       27.99      5.61 o
 -12   2   1        0.01       -0.42      3.01 o
 -11   2   1       77.81       70.12      7.73 o
 -10   2   1      158.79      155.75      9.03 o
  -9   2   1        3.88        6.16      1.95 o
  -8   2   1      274.68      264.11      6.67 o
  -7   2   1      690.87      597.62     10.53 o
  -6   2   1        1.18        0.90      0.78 o
  -5   2   1     2708.17     3202.93     31.62 o
  -4   2   1     1114.83     1227.00     12.94 o
  -3   2   1       19.15        5.03      0.77 o
  -2   2   1      767.46      760.15      8.08 o
  -1   2   1      112.85      159.00      3.16 o
   0   2   1     4306.24     4722.04     50.30 o
   1   2   1    29856.91    28616.89    240.98 o
   2   2   1      301.01      274.77      3.32 o
   3   2   1      165.80      225.54      2.80 o
   4   2   1       13.96        4.54      0.65 o
   5   2   1     1030.48     1037.14     11.34 o
   6   2   1       31.77       35.77      2.11 o
   7   2   1      168.32      164.51      5.04 o
   8   2   1       76.52       66.39      4.52 o
   9   2   1      227.79      251.60      7.84 o
  10   2   1       14.00       12.29      2.77 o
  11   2   1        0.38        0.28      2.26 o
  12   2   1        0.01        4.11      2.77 o
  13   2   1        2.95        4.25      3.17 o
 -13   3   1       31.16       48.42      5.67 o
 -12   3   1       33.32       27.16      4.35 o
 -11   3   1       18.75       18.54      3.78 o
 -10   3   1       55.22       60.50      5.70 o
  -9   3   1        4.08       -2.91      2.91 o
  -8   3   1      198.01      205.73      6.09 o
  -7   3   1        7.74        6.59      1.14 o
  -6   3   1      126.86      153.62      3.12 o
  -5   3   1      483.69      523.18      6.73 o
  -4   3   1      531.02      562.03      7.58 o
  -3   3   1      245.64      273.48      3.59 o
  -2   3   1      171.75      198.69      4.69 o
  -1   3   1      700.51      664.94      7.97 o
   0   3   1       95.40      147.96      1.93 o
   1   3   1      532.64      548.15      6.67 o
   2   3   1       60.04       39.66      1.30 o
   3   3   1      188.89      202.15      2.92 o
   4   3   1      641.51      594.23      6.61 o
   5   3   1        4.24        6.11      1.00 o
   6   3   1       72.82       59.96      2.00 o
   7   3   1      275.37      270.68      4.65 o
   8   3   1       51.96       56.11      3.50 o
   9   3   1       97.99       90.85      4.62 o
  10   3   1        0.16        0.61      2.18 o
  11   3   1       66.82       70.12      4.94 o
  12   3   1       11.58        5.70      3.81 o
  13   3   1        7.94        4.20      3.38 o
 -13   4   1       41.56       47.68      4.93 o
 -12   4   1        0.85       -0.74      3.06 o
 -11   4   1       13.42       12.83      3.60 o
 -10   4   1       67.52       66.88      3.80 o
  -9   4   1        0.54        1.49      1.81 o
  -8   4   1      968.20      919.66     13.49 o
  -7   4   1      960.92      938.09     12.42 o
  -6   4   1      288.97      270.46      4.61 o
  -5   4   1        2.47       -0.84      0.91 o
  -4   4   1      333.15      318.31      4.10 o
  -3   4   1       15.64       18.60      1.16 o
  -2   4   1       89.96       88.13      1.72 o
  -1   4   1      104.77      117.11      2.52 o
   0   4   1      663.01      593.92      6.84 o
   1   4   1      991.79     1067.93     10.45 o
   2   4   1     2114.76     2096.34     23.00 o
   3   4   1      197.47      179.72      3.39 o
   4   4   1      232.70      207.52      3.22 o
   5   4   1       24.41       35.02      1.32 o
   6   4   1       92.60      101.09      3.11 o
   7   4   1      402.48      384.19      7.15 o
   8   4   1       40.07       38.04      3.14 o
   9   4   1        0.35       -0.18      2.10 o
  10   4   1       24.87       18.00      2.44 o
  11   4   1        0.82        3.06      2.68 o
  12   4   1       16.87       19.85      3.61 o
  13   4   1       17.74       20.18      4.57 o
 -13   5   1       29.43       41.53      4.94 o
 -12   5   1        0.62        1.94      3.27 o
 -11   5   1        7.27        4.89      2.65 o
 -10   5   1       20.12       25.18      3.63 o
  -9   5   1       60.78       48.92      2.63 o
  -8   5   1      173.02      176.87      6.01 o
  -7   5   1       18.56       13.34      1.80 o
  -6   5   1       59.46       59.68      2.38 o
  -5   5   1        0.79        1.19      0.80 o
  -4   5   1      264.62      246.94      3.90 o
  -3   5   1      245.88      271.66      3.80 o
  -2   5   1       53.03       68.99      5.16 o
  -1   5   1      255.15      248.84      5.33 o
   0   5   1      127.86      136.27      4.57 o
   1   5   1      230.96      200.52      4.77 o
   2   5   1       12.48       16.03      1.21 o
   3   5   1       17.75       21.85      1.33 o
   4   5   1      412.83      409.35      5.73 o
   5   5   1        4.86        4.71      1.01 o
   6   5   1       31.64       27.34      2.23 o
   7   5   1       21.02       19.35      2.18 o
   8   5   1        6.63        5.78      2.44 o
   9   5   1       51.09       52.70      2.54 o
  10   5   1        0.14        1.13      1.83 o
  11   5   1        0.02        0.27      2.63 o
  12   5   1       41.73       49.68      4.80 o
  13   5   1       12.62       10.69      5.72 o
 -12   6   1        0.48       -5.40      5.40 o
 -11   6   1       19.54       16.33      3.97 o
 -10   6   1      288.62      313.92     10.49 o
  -9   6   1       11.03        7.14      1.89 o
  -8   6   1       93.26       95.01      3.92 o
  -7   6   1       12.02       13.56      1.88 o
  -6   6   1       21.75       23.54      1.82 o
  -5   6   1      287.02      279.52      4.31 o
  -4   6   1     1050.48     1059.64     10.71 o
  -3   6   1      670.23      677.29      9.16 o
  -2   6   1        8.92       12.21      1.55 o
  -1   6   1     2754.82     2813.36     33.42 o
   0   6   1       20.75       22.29      1.87 o
   1   6   1      277.85      232.65      4.21 o
   2   6   1      517.91      513.97      6.51 o
   3   6   1       41.63       46.81      2.21 o
   4   6   1      113.81      109.29      4.72 o
   5   6   1      126.40      116.13      3.74 o
   6   6   1      330.19      328.46      6.76 o
   7   6   1      172.38      171.42      5.61 o
   8   6   1       15.52       15.10      2.20 o
   9   6   1       47.62       48.19      3.19 o
  10   6   1        0.25        1.01      1.53 o
  11   6   1        7.12        7.40      2.96 o
  12   6   1       12.62       15.12      5.27 o
 -12   7   1       12.23        8.81      5.94 o
 -11   7   1        6.59        6.76      3.70 o
 -10   7   1        0.51        0.02      3.13 o
  -9   7   1       25.82       37.68      4.50 o
  -8   7   1       64.37       54.57      3.88 o
  -7   7   1      215.77      227.39      7.79 o
  -6   7   1      224.85      209.39      5.76 o
  -5   7   1        9.18        4.47      1.96 o
  -4   7   1      138.00      145.22      4.74 o
  -3   7   1        1.09        1.45      1.20 o
  -2   7   1        4.16        1.41      1.14 o
  -1   7   1      258.38      256.91      5.65 o
   0   7   1      155.93      163.37      5.67 o
   1   7   1        4.80        7.28      2.10 o
   2   7   1      458.68      506.24      7.36 o
   3   7   1        8.81       14.25      1.67 o
   4   7   1      552.22      536.11      8.10 o
   5   7   1       47.51       51.20      3.46 o
   6   7   1      128.95      127.75      4.49 o
   7   7   1      299.11      286.28      7.57 o
   8   7   1        6.05        5.45      2.05 o
   9   7   1        4.90        2.42      2.55 o
  10   7   1       10.19       12.13      3.11 o
  11   7   1        0.73        5.02      4.15 o
  12   7   1       13.64       14.39      5.68 o
 -11   8   1        0.43        1.43      3.02 o
 -10   8   1       75.03       81.74      6.32 o
  -9   8   1        7.69        6.21      3.17 o
  -8   8   1        0.81        2.37      3.76 o
  -7   8   1        2.48        2.88      2.31 o
  -6   8   1        0.16        0.52      3.01 o
  -5   8   1        0.59       -1.55      1.86 o
  -4   8   1      141.74      122.87      3.70 o
  -3   8   1      224.39      228.81      6.47 o
  -2   8   1       80.85       81.88      3.86 o
  -1   8   1      195.12      196.64      5.69 o
   0   8   1        2.19        0.40      2.30 o
   1   8   1       36.42       36.94      2.98 o
   2   8   1      182.63      163.92      5.33 o
   3   8   1      361.68      358.37     11.05 o
   4   8   1      152.85      142.68      5.82 o
   5   8   1       89.59       87.79      3.67 o
   6   8   1      120.93      127.16      5.29 o
   7   8   1       17.05       22.48      2.62 o
   8   8   1        3.27        1.11      2.35 o
   9   8   1       49.65       48.82      6.44 o
  10   8   1        0.19       -2.39      2.64 o
  11   8   1        0.02        0.57      3.07 o
 -10   9   1        0.73       -1.47      4.23 o
  -9   9   1        0.65       -1.91      3.79 o
  -8   9   1       15.47       15.39      4.81 o
  -7   9   1      562.44      557.76     18.31 o
  -6   9   1        5.10        3.82      2.43 o
  -5   9   1      259.32      252.94      7.72 o
  -4   9   1       19.96       19.93      3.00 o
  -3   9   1        6.38        2.48      2.67 o
  -2   9   1       12.20        8.03      2.30 o
  -1   9   1      129.79      135.68      8.62 o
   0   9   1        6.32        7.35      2.03 o
   1   9   1       90.68       98.88      4.53 o
   2   9   1        0.64        0.59      1.99 o
   3   9   1      146.99      158.97      8.99 o
   4   9   1       26.96       23.51      4.58 o
   5   9   1       34.92       35.19      4.30 o
   6   9   1        4.87        9.82      3.17 o
   7   9   1       74.15       69.09      6.85 o
   8   9   1        8.48        7.57      4.30 o
   9   9   1        3.20        7.55      4.19 o
  10   9   1        3.67        2.81      4.23 o
  -9  10   1        4.21        1.35      4.32 o
  -8  10   1        1.04       -2.71      5.22 o
  -7  10   1       67.68       71.10      7.47 o
  -6  10   1        0.47        1.18      3.03 o
  -5  10   1        6.77        7.46      2.86 o
  -4  10   1       98.84       91.37      6.06 o
  -3  10   1       11.01       17.78      2.67 o
  -2  10   1       33.12       28.95      5.04 o
  -1  10   1        0.01        1.35      2.17 o
   0  10   1      218.62      211.55      6.78 o
   1  10   1       10.80       10.01      2.53 o
   2  10   1        8.58        8.32      3.17 o
   3  10   1       30.41       30.50      3.33 o
   4  10   1        7.47        8.04      3.22 o
   5  10   1       16.01       13.07      3.73 o
   6  10   1       26.54       36.50      5.83 o
   7  10   1       73.15       69.34      7.62 o
   8  10   1       19.84       25.78      5.60 o
   9  10   1        4.67        1.21      4.66 o
  -8  11   1       19.02       33.17      6.71 o
  -7  11   1       34.09       34.39      6.39 o
  -6  11   1       44.74       41.46      6.48 o
  -5  11   1       41.49       33.55      6.20 o
  -4  11   1       23.50       24.38      5.07 o
  -3  11   1      117.70      113.86      8.38 o
  -2  11   1       32.77       30.82      3.59 o
  -1  11   1      131.82      137.10      5.86 o
   0  11   1        0.48       -1.17      2.25 o
   1  11   1        7.24        7.18      2.77 o
   2  11   1        0.06       -0.27      2.57 o
   3  11   1      177.57      194.65     17.99 o
   4  11   1       20.08       20.08      4.03 o
   5  11   1       72.20       76.78      7.62 o
   6  11   1        1.11       -0.49      4.23 o
   7  11   1       53.73       49.94     11.87 o
   8  11   1       28.12       43.92      7.00 o
  -7  12   1       12.70        3.45      4.75 o
  -6  12   1       10.96        0.46      8.63 o
  -5  12   1        1.82        1.50      4.14 o
  -4  12   1       10.77        7.37      4.56 o
  -3  12   1       42.05       39.24      6.20 o
  -2  12   1       21.15       16.55      4.22 o
  -1  12   1       18.57       12.86      3.13 o
   0  12   1       31.58       34.31      3.91 o
   1  12   1       19.61       16.66      3.83 o
   2  12   1        8.59       16.79      5.07 o
   3  12   1       30.29       37.41      6.30 o
   4  12   1        0.00        5.03      5.76 o
   5  12   1        0.35        0.51      4.68 o
   6  12   1        0.66       -4.07      4.23 o
  -4  13   1        7.52        7.66      4.99 o
  -3  13   1        6.60        6.62      7.55 o
  -2  13   1        1.84        4.40      5.76 o
  -1  13   1        0.24       -2.71      2.71 o
   0  13   1        0.04       -0.63      2.98 o
   1  13   1        5.11        4.71      3.81 o
   2  13   1        0.06        4.17      4.05 o
   3  13   1      102.95      119.97      9.52 o
   4  13   1        4.34        8.45      4.99 o
 -14   0   2       15.44       23.19      5.85 o
 -13   0   2       12.04        9.71      6.83 o
 -12   0   2        0.06        1.44      5.40 o
 -11   0   2       95.84       78.77     10.07 o
 -10   0   2       33.87       26.26      7.19 o
  -9   0   2      717.82      711.49     28.06 o
  -8   0   2        7.57        2.24      1.89 o
  -7   0   2      844.66      751.64     13.15 o
  -6   0   2     2562.75     2763.08     41.78 o
  -5   0   2     1549.33     1541.49     27.68 o
  -4   0   2     1550.68     1524.82     23.40 o
  -3   0   2       53.96       83.77      2.33 o
  -2   0   2    13560.32    14272.51    179.61 o
  -1   0   2     8317.23     7917.74    153.42 o
   0   0   2    11739.90    10566.84    156.26 o
   1   0   2      998.47      862.13     11.50 o
   2   0   2      702.60      493.81      5.72 o
   3   0   2     6468.38     6175.76     98.33 o
   4   0   2     2253.62     2272.10     26.63 o
   5   0   2      859.53      840.08     12.49 o
   6   0   2       12.31       21.25      1.67 o
   7   0   2      727.86      714.83     16.04 o
   8   0   2      264.73      275.75      7.78 o
   9   0   2      326.06      314.05     12.08 o
  10   0   2       46.86       47.10      5.60 o
  11   0   2      284.13      279.49     12.59 o
  12   0   2       73.37       92.30      8.26 o
  13   0   2       48.55       59.74      7.75 o
 -14   1   2        8.35       16.25      4.65 o
 -13   1   2        0.62       -0.02      9.35 o
 -12   1   2        2.71        3.24      3.82 o
 -11   1   2       46.23       43.24      6.10 o
 -10   1   2       47.93       35.44      5.09 o
  -9   1   2       31.22       21.58      3.06 o
  -8   1   2       37.97       32.46      2.96 o
  -7   1   2      120.97      110.21      2.86 o
  -6   1   2      110.15      104.46      2.57 o
  -5   1   2      261.15      253.97      3.95 o
  -4   1   2        2.93        8.32      0.69 o
  -3   1   2      549.92      425.16      5.33 o
  -2   1   2      488.83      511.71      5.63 o
  -1   1   2       24.75       39.47      1.27 o
   0   1   2     1705.01     1686.91     15.45 o
   1   1   2       38.85       48.77      1.36 o
   2   1   2     1884.37     2067.04     16.19 o
   3   1   2       72.49      127.65      1.83 o
   4   1   2       74.27       74.22      1.51 o
   5   1   2      608.97      753.60      9.59 o
   6   1   2        7.78        3.80      0.76 o
   7   1   2       35.23       35.03      1.46 o
   8   1   2       71.93       75.74      3.48 o
   9   1   2       21.71       16.38      2.82 o
  10   1   2        2.16        2.27      3.17 o
  11   1   2        5.81        7.53      2.80 o
  12   1   2        4.39        2.14      3.06 o
  13   1   2        0.45        5.33      3.35 o
 -14   2   2        6.54       10.05      6.69 o
 -13   2   2        7.82        5.88      3.73 o
 -12   2   2        4.39        9.33      4.45 o
 -11   2   2       97.92      100.68      7.73 o
 -10   2   2      167.59      173.97      9.15 o
  -9   2   2       18.96       19.48      2.96 o
  -8   2   2       24.34       30.11      2.75 o
  -7   2   2      178.74      166.72      4.76 o
  -6   2   2      643.33      652.59      7.73 o
  -5   2   2       45.73       77.11      2.11 o
  -4   2   2        7.99       10.79      1.09 o
  -3   2   2     1030.62     1039.79     10.91 o
  -2   2   2      362.53      315.21      3.99 o
  -1   2   2     2957.04     3256.74     31.44 o
   0   2   2     8999.84     9879.32     94.36 o
   1   2   2     5457.12     5248.30     76.41 o
   2   2   2     7487.92     7894.35     66.30 o
   3   2   2      545.86      531.22      5.23 o
   4   2   2      746.96      669.74      6.81 o
   5   2   2      217.88      173.86      2.61 o
   6   2   2        7.62        5.68      1.05 o
   7   2   2       41.24       38.78      3.68 o
   8   2   2        9.91        8.15      2.31 o
   9   2   2      230.61      218.19      6.08 o
  10   2   2      255.64      291.98     12.15 o
  11   2   2      174.36      177.75      7.13 o
  12   2   2       54.59       68.57      5.34 o
  13   2   2       10.64       17.44      4.04 o
 -13   3   2       22.62       27.58      4.92 o
 -12   3   2        0.33        0.56      8.45 o
 -11   3   2      120.59      118.17      8.39 o
 -10   3   2        8.37        8.24      2.74 o
  -9   3   2       56.60       48.02      5.14 o
  -8   3   2      138.46      161.71      5.36 o
  -7   3   2       39.33       35.67      1.64 o
  -6   3   2       12.26        8.14      1.14 o
  -5   3   2      150.24      207.83      3.70 o
  -4   3   2        2.93        3.44      0.71 o
  -3   3   2        0.73        0.39      0.73 o
  -2   3   2     4135.82     4055.45     39.15 o
  -1   3   2     3204.45     3192.31     30.99 o
   0   3   2        0.58        5.32      0.70 o
   1   3   2     1338.66     1180.61     10.76 o
   2   3   2      472.02      416.44      4.32 o
   3   3   2       11.20        5.87      0.86 o
   4   3   2      508.26      480.94      6.06 o
   5   3   2       37.96       63.02      1.67 o
   6   3   2       55.65       42.95      1.45 o
   7   3   2      167.31      145.51      4.44 o
   8   3   2        8.41        6.79      1.94 o
   9   3   2       53.47       51.68      3.41 o
  10   3   2        4.40        8.15      2.63 o
  11   3   2       60.09       57.68      5.28 o
  12   3   2        0.06       -2.14      2.70 o
  13   3   2       25.35       30.19      4.44 o
 -13   4   2        1.98       -2.69      3.31 o
 -12   4   2        5.16        1.94      3.10 o
 -11   4   2        1.23        4.90      2.96 o
 -10   4   2       77.51       70.30      4.57 o
  -9   4   2      427.04      422.76      9.60 o
  -8   4   2       74.82       70.80      3.56 o
  -7   4   2      256.75      245.72      6.96 o
  -6   4   2        0.29        3.60      1.19 o
  -5   4   2        2.54        3.07      0.74 o
  -4   4   2      642.14      656.18      7.90 o
  -3   4   2     1539.98     1687.05     17.46 o
  -2   4   2       98.97      119.48      2.39 o
  -1   4   2       14.40        9.36      1.10 o
   0   4   2      123.80      147.61      2.40 o
   1   4   2     1511.90     1563.33     17.42 o
   2   4   2      436.34      463.05      5.82 o
   3   4   2       96.86      100.68      2.29 o
   4   4   2        0.95        4.01      0.86 o
   5   4   2      181.14      212.63      3.31 o
   6   4   2      348.76      353.11      5.22 o
   7   4   2      126.10      134.30      3.75 o
   8   4   2      400.38      409.97      7.04 o
   9   4   2       34.67       41.95      3.24 o
  10   4   2       70.06       78.91      4.26 o
  11   4   2       34.84       45.06      4.39 o
  12   4   2        6.35        5.33      3.09 o
  13   4   2        2.96        0.67      3.26 o
 -13   5   2       22.71       29.31      6.34 o
 -12   5   2       12.95       12.81      3.86 o
 -11   5   2       23.46       27.12      3.54 o
 -10   5   2        0.11        0.52      2.06 o
  -9   5   2        1.96        2.65      1.76 o
  -8   5   2      132.05      117.96      4.14 o
  -7   5   2      140.18      120.81      4.10 o
  -6   5   2      641.06      556.27      8.51 o
  -5   5   2      401.54      422.70      5.15 o
  -4   5   2      188.22      160.29      3.62 o
  -3   5   2      715.30      755.31      8.90 o
  -2   5   2      896.23      855.64     10.73 o
  -1   5   2     2393.36     2491.59     29.66 o
   0   5   2      159.78      177.13      3.50 o
   1   5   2      141.63      169.43      3.29 o
   2   5   2        3.70        1.28      0.72 o
   3   5   2       51.26       44.46      1.58 o
   4   5   2     1209.45     1177.87     12.35 o
   5   5   2      364.57      350.06      5.02 o
   6   5   2       37.60       34.36      2.22 o
   7   5   2      166.39      174.28      4.91 o
   8   5   2      601.40      612.19      9.67 o
   9   5   2      368.27      358.87      6.85 o
  10   5   2       11.38       13.23      3.71 o
  11   5   2       73.69       79.33      5.30 o
  12   5   2        3.08       -3.60      4.75 o
 -12   6   2        0.01       -5.40      5.76 o
 -11   6   2        0.13        0.41      2.99 o
 -10   6   2        0.92       -2.01      2.49 o
  -9   6   2       49.68       45.75      3.11 o
  -8   6   2       74.80       80.81      3.29 o
  -7   6   2       22.17       27.63      2.20 o
  -6   6   2        2.02        1.05      1.30 o
  -5   6   2       22.68       25.19      1.55 o
  -4   6   2      119.81      103.84      2.45 o
  -3   6   2      252.53      266.13      4.55 o
  -2   6   2      695.21      738.58     10.78 o
  -1   6   2      220.63      245.21      6.39 o
   0   6   2       10.65       18.56      1.48 o
   1   6   2       42.36       50.94      1.99 o
   2   6   2        2.31        2.26      0.98 o
   3   6   2       85.55       94.79      2.57 o
   4   6   2      112.81      108.73      2.93 o
   5   6   2       28.96       40.06      3.89 o
   6   6   2      131.68      130.34      3.95 o
   7   6   2      272.03      274.69      6.44 o
   8   6   2       58.93       68.24      3.50 o
   9   6   2        9.11        7.31      2.10 o
  10   6   2        0.82        2.59      2.27 o
  11   6   2        1.42        1.87      2.80 o
  12   6   2        9.83       18.11      5.72 o
 -12   7   2       51.07       38.85      9.71 o
 -11   7   2        1.85        1.67      3.32 o
 -10   7   2        1.94        0.54      2.99 o
  -9   7   2       18.05       15.86      4.15 o
  -8   7   2      140.40      136.88      9.34 o
  -7   7   2       90.04       82.77      4.34 o
  -6   7   2       22.06       14.59      2.42 o
  -5   7   2      280.61      280.60      6.58 o
  -4   7   2      138.76      130.93      3.65 o
  -3   7   2       99.88       95.29      3.38 o
  -2   7   2        5.23        4.20      1.42 o
  -1   7   2      433.47      406.50      7.12 o
   0   7   2       50.98       54.67      2.54 o
   1   7   2      612.28      614.95      8.38 o
   2   7   2        2.44        4.75      1.27 o
   3   7   2      216.58      231.20      4.50 o
   4   7   2       24.71       22.25      2.06 o
   5   7   2      364.11      353.80      8.38 o
   6   7   2       64.49       53.42      3.21 o
   7   7   2        0.46        0.35      1.96 o
   8   7   2       74.90       89.76      5.54 o
   9   7   2      107.90      105.35      6.49 o
  10   7   2       83.68      100.44      5.78 o
  11   7   2      121.66      128.80      6.68 o
 -11   8   2       12.56        9.11      4.27 o
 -10   8   2        0.06       -0.23      3.35 o
  -9   8   2       14.27       20.76      5.40 o
  -8   8   2       23.39       27.01      3.95 o
  -7   8   2        9.66       15.00      2.82 o
  -6   8   2      101.22       99.99      4.32 o
  -5   8   2       18.37       21.67      2.63 o
  -4   8   2        5.17        3.69      1.57 o
  -3   8   2       63.16       57.90      3.56 o
  -2   8   2      223.49      215.65      6.22 o
  -1   8   2        0.24       -0.66      1.86 o
   0   8   2       47.06       39.77      3.04 o
   1   8   2      102.43      104.31      4.39 o
   2   8   2      164.81      171.88      6.56 o
   3   8   2       76.81       83.10     12.55 o
   4   8   2      224.48      204.74      6.88 o
   5   8   2       85.60       89.03      4.30 o
   6   8   2        1.94       -1.04      1.76 o
   7   8   2        3.96        4.67      2.34 o
   8   8   2       14.40       15.78      3.71 o
   9   8   2       47.06       41.69      4.23 o
  10   8   2        0.58        0.54      2.87 o
  11   8   2        4.34        3.34      3.34 o
 -10   9   2        0.39       -3.59      3.59 o
  -9   9   2       16.99       20.92      5.43 o
  -8   9   2        8.56        5.58      6.29 o
  -7   9   2       84.75       69.80      6.96 o
  -6   9   2       13.77       19.35      3.31 o
  -5   9   2      317.37      310.17      8.62 o
  -4   9   2       76.59       76.21      4.49 o
  -3   9   2       12.67       13.06      2.21 o
  -2   9   2      100.14      102.21      6.35 o
  -1   9   2       31.24       38.73      3.86 o
   0   9   2       35.94       33.91      3.65 o
   1   9   2      396.63      406.22     12.94 o
   2   9   2       38.20       36.34      4.83 o
   3   9   2       50.85       55.37      5.72 o
   4   9   2      180.49      168.73     10.79 o
   5   9   2      196.86      175.63      9.52 o
   6   9   2       32.56       34.14      5.32 o
   7   9   2        0.51        3.60      5.76 o
   8   9   2        1.24        0.55      3.68 o
   9   9   2        4.54        5.96      4.05 o
  10   9   2       65.43       64.74      7.84 o
  -9  10   2        4.53        7.62      4.75 o
  -8  10   2       17.88       13.31      6.47 o
  -7  10   2        0.08        2.79      3.98 o
  -6  10   2        0.43       -2.73      2.73 o
  -5  10   2       28.77       36.18      3.94 o
  -4  10   2       39.00       34.25      3.69 o
  -3  10   2        3.75        3.55      2.39 o
  -2  10   2       14.87       16.52      2.84 o
  -1  10   2       44.40       58.05      3.97 o
   0  10   2        0.44        2.01      2.09 o
   1  10   2        1.25        1.18      3.02 o
   2  10   2       40.81       37.36      4.84 o
   3  10   2        0.07       -1.65      2.43 o
   4  10   2        0.67       -0.46      3.68 o
   5  10   2       35.17       35.94      6.47 o
   6  10   2       49.57       55.75      6.60 o
   7  10   2       58.73       61.75      7.37 o
   8  10   2        2.24        8.22      4.65 o
   9  10   2        1.26        2.37      6.65 o
  -8  11   2        1.37       -1.06      4.75 o
  -7  11   2        0.05        2.82      4.58 o
  -6  11   2       27.26       16.89      5.43 o
  -5  11   2       13.65        8.42      4.13 o
  -4  11   2        3.36       -3.49      3.63 o
  -3  11   2       45.82       43.43      6.13 o
  -2  11   2       56.67       46.37      3.96 o
  -1  11   2       38.74       42.43      3.93 o
   0  11   2        1.84        3.65      2.85 o
   1  11   2       47.00       45.33      7.04 o
   2  11   2        2.10        0.18      2.61 o
   3  11   2        4.39        2.86      3.96 o
   4  11   2        0.10       -2.57      2.57 o
   5  11   2       12.03        6.90      3.98 o
   6  11   2        6.16        5.13      4.05 o
   7  11   2       30.69       33.45      6.30 o
   8  11   2        0.51       -4.23      4.23 o
  -7  12   2        0.00        1.04      5.76 o
  -6  12   2        3.65       -3.19      6.47 o
  -5  12   2        1.59        1.71      4.39 o
  -4  12   2        0.40        0.57      3.89 o
  -3  12   2       47.23       47.39      6.55 o
  -2  12   2       47.45       50.26      4.72 o
  -1  12   2        0.12       -2.56      3.63 o
   0  12   2        5.37        2.46      3.12 o
   1  12   2        9.99        8.30      3.45 o
   2  12   2        0.19       -2.79      3.42 o
   3  12   2        0.05        1.96      4.05 o
   4  12   2        0.42       -1.24      4.14 o
   5  12   2        3.08        0.35      5.94 o
   6  12   2        6.37        4.78      4.56 o
  -4  13   2        0.00       -0.42      4.65 o
  -3  13   2        7.94       13.02      5.43 o
  -2  13   2        0.39       -3.60      5.04 o
  -1  13   2        0.01        1.68      4.63 o
   0  13   2        3.55        3.79      3.36 o
   1  13   2       14.46       10.51      3.83 o
   2  13   2       17.63       16.66      5.21 o
   3  13   2       34.40       27.56     10.79 o
   4  13   2       18.28       11.90      5.12 o
 -14   1   3       45.37       64.62      8.26 o
 -13   1   3        0.07       -4.32      4.32 o
 -12   1   3       24.20       16.91      4.83 o
 -11   1   3       20.23       26.96      5.07 o
 -10   1   3        4.74        2.63      3.68 o
  -9   1   3     3001.05     2842.87     45.94 o
  -8   1   3       52.90       50.41      3.44 o
  -7   1   3      697.97      711.66      9.84 o
  -6   1   3     1374.19     1467.78     16.52 o
  -5   1   3       29.75       30.90      0.95 o
  -4   1   3     1640.82     1817.97     17.01 o
  -3   1   3     1046.44     1057.34     11.00 o
  -2   1   3     3060.57     3285.86     29.70 o
  -1   1   3      870.79      977.97     10.85 o
   0   1   3     5929.62     6496.45     57.77 o
   1   1   3    20520.09    20369.84    181.51 o
   2   1   3     5264.61     5536.77     53.03 o
   3   1   3      214.77      229.24      3.25 o
   4   1   3     1638.23     1545.47     13.30 o
   5   1   3        0.27        1.20      0.74 o
   6   1   3     2055.74     2075.58     21.66 o
   7   1   3       47.87       48.17      1.98 o
   8   1   3      203.28      214.48      5.65 o
   9   1   3       10.79       13.15      2.71 o
  10   1   3       34.07       34.68      5.66 o
  11   1   3      161.61      142.00      7.22 o
  12   1   3       41.93       56.25      5.12 o
  13   1   3       16.37       18.67      6.96 o
 -14   2   3        5.98       -3.08      4.50 o
 -13   2   3       18.25       29.37      5.83 o
 -12   2   3        0.61       -1.71      3.68 o
 -11   2   3        3.73        1.27      3.63 o
 -10   2   3       16.36       12.45      4.05 o
  -9   2   3       56.39       53.58      7.72 o
  -8   2   3     1342.98     1279.72     23.14 o
  -7   2   3      169.81      179.25      7.01 o
  -6   2   3       52.48       90.14      1.98 o
  -5   2   3     1256.53     1378.61     14.47 o
  -4   2   3      156.47      150.99      2.77 o
  -3   2   3     2239.71     2379.33     23.54 o
  -2   2   3      255.18      232.51      3.57 o
  -1   2   3    17591.78    17251.86    163.37 o
   0   2   3      145.41      217.66      3.15 o
   1   2   3       72.69       71.37      1.53 o
   2   2   3     2143.45     2259.81     22.48 o
   3   2   3     1247.91     1353.30     11.76 o
   4   2   3     1297.14     1418.21     13.04 o
   5   2   3        9.76       13.98      0.96 o
   6   2   3        3.84        2.26      0.83 o
   7   2   3       16.07       17.55      2.07 o
   8   2   3      108.00      113.27      4.92 o
   9   2   3      296.01      299.89      7.29 o
  10   2   3       14.52       16.07      3.89 o
  11   2   3        0.17       -2.45      4.26 o
  12   2   3        0.41        3.17      2.98 o
  13   2   3       22.69       21.82      4.12 o
 -14   3   3        0.18       -0.58      4.70 o
 -13   3   3        0.07       -0.03      4.19 o
 -12   3   3       34.72       25.62      5.68 o
 -11   3   3        5.88        5.93      3.94 o
 -10   3   3       43.78       33.63      3.81 o
  -9   3   3      691.63      690.60     15.13 o
  -8   3   3       94.37       83.44      4.55 o
  -7   3   3      188.42      194.11      3.71 o
  -6   3   3       68.10       60.73      2.08 o
  -5   3   3       76.90       86.26      2.03 o
  -4   3   3      160.96      122.61      2.77 o
  -3   3   3      445.25      423.63      5.32 o
  -2   3   3     1457.65     1615.49     16.50 o
  -1   3   3      366.38      382.72      4.85 o
   0   3   3        1.25        2.27      0.67 o
   1   3   3     2860.94     2831.77     24.55 o
   2   3   3      514.75      475.11      7.67 o
   3   3   3       22.92       19.74      1.12 o
   4   3   3       61.66       92.45      2.15 o
   5   3   3      115.49       87.48      2.38 o
   6   3   3       92.65       89.57      2.13 o
   7   3   3      240.24      251.51      4.40 o
   8   3   3       11.59       10.18      2.12 o
   9   3   3      245.04      238.89      9.64 o
  10   3   3      146.90      148.47      6.33 o
  11   3   3        0.56        3.57      2.77 o
  12   3   3       40.34       41.78      4.72 o
  13   3   3        0.83        0.31      3.18 o
 -13   4   3       33.65       51.44     10.77 o
 -12   4   3       24.43       16.63      9.17 o
 -11   4   3       18.99       20.30      4.95 o
 -10   4   3       14.43       14.39      3.12 o
  -9   4   3      213.75      190.65      8.23 o
  -8   4   3      470.36      463.16      8.37 o
  -7   4   3        2.21        0.69      1.28 o
  -6   4   3        6.19        3.92      1.26 o
  -5   4   3     1910.52     1962.10     19.15 o
  -4   4   3      248.53      249.68      4.06 o
  -3   4   3      772.91      805.24      9.31 o
  -2   4   3     1122.72     1108.27     12.03 o
  -1   4   3     1114.51     1181.57     12.60 o
   0   4   3        1.28        1.48      0.80 o
   1   4   3     1143.18     1246.20     14.16 o
   2   4   3      975.05     1011.80     14.24 o
   3   4   3      761.23      810.07      9.44 o
   4   4   3      305.18      294.34      4.32 o
   5   4   3      255.55      266.50      4.14 o
   6   4   3        4.41        8.26      1.57 o
   7   4   3      327.98      324.41      6.67 o
   8   4   3       11.74       10.82      1.65 o
   9   4   3       16.93       18.01      2.76 o
  10   4   3        0.04        0.10      2.11 o
  11   4   3       49.38       54.88      4.74 o
  12   4   3        0.49       -0.45      3.43 o
 -13   5   3        4.16        8.65      4.81 o
 -12   5   3        0.50        5.51      3.53 o
 -11   5   3        2.53        5.28      2.99 o
 -10   5   3       56.92       46.61      4.34 o
  -9   5   3       44.54       47.92      2.96 o
  -8   5   3        4.53        3.51      1.84 o
  -7   5   3      126.26      147.32      4.62 o
  -6   5   3      388.03      355.21      6.39 o
  -5   5   3       60.13       68.46      2.27 o
  -4   5   3      100.53      106.99      2.72 o
  -3   5   3        0.10       -0.03      0.91 o
  -2   5   3        0.37       -0.03      0.79 o
  -1   5   3      227.81      255.77      4.43 o
   0   5   3      203.53      243.42      4.14 o
   1   5   3     2172.36     2255.09     27.18 o
   2   5   3      132.25      133.92      4.13 o
   3   5   3      422.25      421.97      6.43 o
   4   5   3      116.25      108.40      2.76 o
   5   5   3       85.76       98.80      2.77 o
   6   5   3      161.17      154.06      4.16 o
   7   5   3      820.42      831.74     13.02 o
   8   5   3       13.88        9.36      2.19 o
   9   5   3        1.78        3.57      1.63 o
  10   5   3        4.65        6.72      2.84 o
  11   5   3       25.61       26.76      4.58 o
  12   5   3       33.99       34.21      7.64 o
 -12   6   3        1.78        7.55      7.19 o
 -11   6   3       10.85       13.44      4.40 o
 -10   6   3      302.80      304.33     19.24 o
  -9   6   3       51.45       60.80      3.92 o
  -8   6   3      263.53      241.27      6.11 o
  -7   6   3        3.60        3.15      1.69 o
  -6   6   3      102.42      105.22      5.34 o
  -5   6   3      482.76      446.56      7.01 o
  -4   6   3       19.89       19.38      1.93 o
  -3   6   3      207.67      187.72      3.74 o
  -2   6   3        3.50        3.50      1.38 o
  -1   6   3     1289.47     1288.02     15.75 o
   0   6   3      297.61      291.30      4.77 o
   1   6   3      509.75      536.41      9.90 o
   2   6   3     1427.39     1365.56     20.24 o
   3   6   3       91.83       92.82      2.64 o
   4   6   3      190.83      175.40      4.33 o
   5   6   3     1333.37     1303.09     18.04 o
   6   6   3       30.62       27.43      2.27 o
   7   6   3      222.42      241.21      6.08 o
   8   6   3       12.28        6.03      1.98 o
   9   6   3       50.28       53.74      4.25 o
  10   6   3        0.67       -0.65      2.54 o
  11   6   3        6.97       10.39      3.21 o
  12   6   3       20.42       54.80      7.62 o
 -12   7   3        8.72        2.16      7.19 o
 -11   7   3        1.62        1.86      3.68 o
 -10   7   3       29.01       39.74      5.72 o
  -9   7   3        0.11        2.56      2.94 o
  -8   7   3       26.50       17.50      2.89 o
  -7   7   3        1.24       -1.76      1.76 o
  -6   7   3      207.65      199.35      5.80 o
  -5   7   3       77.85       78.20      4.15 o
  -4   7   3      386.39      373.30      7.35 o
  -3   7   3       30.29       29.34      2.83 o
  -2   7   3      165.17      168.17      4.11 o
  -1   7   3      203.37      216.72      4.62 o
   0   7   3       31.39       34.34      2.25 o
   1   7   3       67.76       57.65      2.45 o
   2   7   3      240.48      252.23      8.98 o
   3   7   3       20.67       17.48      1.90 o
   4   7   3      321.64      318.19      5.81 o
   5   7   3      348.75      325.73      7.78 o
   6   7   3        0.08       -1.97      1.97 o
   7   7   3       85.65       84.07      4.48 o
   8   7   3       13.99       15.40      5.10 o
   9   7   3       47.60       45.48      5.47 o
  10   7   3       24.98       16.83      7.14 o
  11   7   3       22.04       28.83      4.25 o
 -11   8   3        0.32       -0.64      3.89 o
 -10   8   3       77.25       77.70      7.36 o
  -9   8   3        2.83        2.08      3.06 o
  -8   8   3       46.88       50.66      4.93 o
  -7   8   3        3.45        0.04      2.39 o
  -6   8   3      111.11      110.17      4.55 o
  -5   8   3       76.30       71.94      3.75 o
  -4   8   3       10.55        9.90      2.09 o
  -3   8   3      228.79      215.39      5.40 o
  -2   8   3        3.28        1.05      1.97 o
  -1   8   3        0.04        1.33      2.05 o
   0   8   3        0.89        1.23      2.12 o
   1   8   3      387.30      389.50     20.50 o
   2   8   3       25.18       21.89      3.12 o
   3   8   3       92.37       89.88      6.60 o
   4   8   3       13.84       18.83      2.92 o
   5   8   3      494.77      479.00     15.37 o
   6   8   3        0.50        0.28      1.84 o
   7   8   3        0.90        3.93      2.89 o
   8   8   3       83.94       85.03      5.77 o
   9   8   3       10.32        8.07      3.73 o
  10   8   3        8.76        4.02      4.31 o
 -10   9   3        4.56        3.96      5.76 o
  -9   9   3        9.94        5.08      4.25 o
  -8   9   3        1.37        2.81      4.68 o
  -7   9   3       15.01       15.66      4.92 o
  -6   9   3        1.04       -2.32      2.32 o
  -5   9   3       27.88       25.99      3.36 o
  -4   9   3      195.11      200.81      7.86 o
  -3   9   3      769.65      747.01     13.99 o
  -2   9   3      125.52      130.53      5.26 o
  -1   9   3       42.04       38.66      4.86 o
   0   9   3       12.33       19.47      3.89 o
   1   9   3      262.65      266.81     27.34 o
   2   9   3        0.01       -0.54      2.22 o
   3   9   3       50.77       41.65      5.24 o
   4   9   3       43.55       26.10      8.99 o
   5   9   3        5.52       13.85      4.32 o
   6   9   3        3.19        4.18      3.63 o
   7   9   3        2.97        2.88      5.76 o
   8   9   3       11.06       14.39      7.55 o
   9   9   3        2.93        7.95      4.75 o
  10   9   3        6.34        6.13      4.72 o
  -9  10   3        4.76       15.11      6.83 o
  -8  10   3        6.04        5.04      4.30 o
  -7  10   3        0.00       -2.44      3.10 o
  -6  10   3       40.42       40.80      4.93 o
  -5  10   3        3.37        3.13      2.54 o
  -4  10   3       37.48       39.16      4.37 o
  -3  10   3        0.68        1.52      2.37 o
  -2  10   3       40.32       42.19      4.33 o
  -1  10   3        0.17       -0.36      3.05 o
   0  10   3       21.04       18.32      3.89 o
   1  10   3       21.03       19.41      6.65 o
   2  10   3        4.26        0.28      3.19 o
   3  10   3       23.58       24.07      7.01 o
   4  10   3        2.01        3.70      3.94 o
   5  10   3        2.06        3.68      4.05 o
   6  10   3        0.08        5.40      5.76 o
   7  10   3        1.69        6.11      6.83 o
   8  10   3        8.64       10.19      4.46 o
   9  10   3        1.47       -0.75      4.46 o
  -8  11   3       10.26       10.43      6.83 o
  -7  11   3        2.51       -3.26      4.68 o
  -6  11   3        4.82        3.97      6.65 o
  -5  11   3        0.04       -0.46      3.45 o
  -4  11   3        5.68        5.09      3.92 o
  -3  11   3      313.79      300.45     12.90 o
  -2  11   3        8.65       12.70      3.31 o
  -1  11   3        4.60        6.32      5.38 o
   0  11   3       29.64       23.57      4.70 o
   1  11   3       27.80       27.83      5.07 o
   2  11   3       18.75       10.22      4.23 o
   3  11   3      218.82      229.49     16.91 o
   4  11   3       18.92       15.41      4.81 o
   5  11   3       19.59       31.65      8.99 o
   6  11   3        1.35        0.95      3.79 o
   7  11   3       33.34       49.88      7.47 o
  -7  12   3       11.80        9.71      6.83 o
  -6  12   3        1.48       -1.44      4.68 o
  -5  12   3       18.41       11.87      6.47 o
  -4  12   3        5.07       -0.36      5.40 o
  -3  12   3        2.81       -3.24      4.32 o
  -2  12   3        0.22       -0.25      2.85 o
  -1  12   3       10.76        7.18      3.22 o
   0  12   3        0.00       -0.36      2.89 o
   1  12   3        4.38        2.26      3.06 o
   2  12   3        1.19       -0.34      3.79 o
   3  12   3       20.74       23.09      5.62 o
   4  12   3        4.64        2.37      4.05 o
   5  12   3        1.01        1.19      4.05 o
   6  12   3        1.68        0.51      4.58 o
  -4  13   3        0.77       -1.80      5.04 o
  -3  13   3        1.13        4.68      6.11 o
  -2  13   3        0.19       -1.44      5.40 o
  -1  13   3        1.58        2.90      3.31 o
   0  13   3        2.33        3.82      3.45 o
   1  13   3        2.46        6.30      6.83 o
   2  13   3        2.13        4.57      4.23 o
   3  13   3        2.76       -4.23      4.23 o
   4  13   3        8.86        2.73      4.86 o
 -14   0   4       10.61       11.51      7.55 o
 -13   0   4       11.56        8.63      6.83 o
 -12   0   4      136.32      152.15     14.03 o
 -11   0   4      528.24      509.70     24.10 o
 -10   0   4      288.04      239.92     15.47 o
  -9   0   4      516.27      486.68     22.30 o
  -8   0   4      394.40      388.45     10.77 o
  -7   0   4       77.88       70.46      3.22 o
  -6   0   4     2592.11     2537.39     38.94 o
  -5   0   4     1307.96     1097.44     18.09 o
  -4   0   4     2630.45     2548.10     33.23 o
  -3   0   4     1363.97     1218.48     16.68 o
  -2   0   4       10.49       10.01      1.85 o
  -1   0   4     1675.66     1495.38     20.03 o
   0   0   4      186.01      174.15      3.61 o
   1   0   4     2375.36     2211.87     51.21 o
   2   0   4     1175.16     1130.98     17.93 o
   3   0   4      207.93      330.01      6.34 o
   4   0   4     3553.04     3368.11     62.38 o
   5   0   4     2551.74     2882.29     44.95 o
   6   0   4     1002.42      990.78     15.24 o
   7   0   4      148.71      135.68      5.39 o
   8   0   4      699.70      667.21     14.17 o
   9   0   4        5.47        5.76      3.56 o
  10   0   4      137.44      128.34     20.68 o
  11   0   4       24.62       42.71      6.20 o
  12   0   4       58.46       86.31      8.26 o
  13   0   4       11.09        8.17      5.46 o
 -14   1   4        0.24        0.88      4.70 o
 -13   1   4        8.23        2.09      4.14 o
 -12   1   4        1.59        4.09      4.05 o
 -11   1   4        9.89        6.55      4.05 o
 -10   1   4        0.56       -0.64      5.94 o
  -9   1   4        3.06        2.79      4.35 o
  -8   1   4        3.31        0.64      2.35 o
  -7   1   4      208.45      207.67      3.84 o
  -6   1   4      390.77      488.59      6.71 o
  -5   1   4      449.31      422.70      4.92 o
  -4   1   4     1313.13     1411.29     14.62 o
  -3   1   4      591.34      625.81      6.61 o
  -2   1   4       74.38       45.50      1.30 o
  -1   1   4     1462.00     1352.02     12.98 o
   0   1   4     5702.70     5456.89     48.89 o
   1   1   4     3282.53     3393.00     30.83 o
   2   1   4      657.96      629.68      6.27 o
   3   1   4        1.50        1.95      1.22 o
   4   1   4       19.10       26.48      1.23 o
   5   1   4       74.90       77.25      2.42 o
   6   1   4        8.70       19.45      1.44 o
   7   1   4       65.78       74.27      3.26 o
   8   1   4       23.11       22.26      2.57 o
   9   1   4       21.87       22.88      3.25 o
  10   1   4       34.26       35.72      3.89 o
  11   1   4        1.05        6.25      2.86 o
  12   1   4        0.54       -0.47      2.83 o
  13   1   4        0.74        1.68      3.70 o
 -14   2   4       13.35       14.35      5.46 o
 -13   2   4       14.94       22.09      5.46 o
 -12   2   4       71.45       68.04      7.36 o
 -11   2   4       38.60       38.62     12.77 o
 -10   2   4       75.11       65.11      6.36 o
  -9   2   4       35.49       32.63      3.57 o
  -8   2   4       81.49       79.53      4.67 o
  -7   2   4      212.26      199.81      3.15 o
  -6   2   4      933.51      937.53      9.67 o
  -5   2   4      522.18      459.87      5.77 o
  -4   2   4     1657.62     1750.96     17.93 o
  -3   2   4     2014.91     2166.72     21.75 o
  -2   2   4       56.02       62.95      1.56 o
  -1   2   4      200.76      229.85      3.44 o
   0   2   4     9925.41    10787.44     95.58 o
   1   2   4     1531.75     1705.24     16.21 o
   3   2   4      240.09      213.70      3.76 o
   4   2   4     2816.46     2753.17     27.63 o
   5   2   4        0.16        0.93      0.79 o
   6   2   4      547.49      530.35      6.77 o
   7   2   4       43.96       45.93      2.91 o
   8   2   4       10.20       12.33      2.26 o
   9   2   4       32.81       28.72      2.78 o
  10   2   4       13.78       12.28      2.93 o
  11   2   4        0.50        1.37      2.50 o
  12   2   4        6.55        9.39      4.32 o
  13   2   4        4.41        3.60      5.77 o
 -14   3   4        0.00       -2.84      7.91 o
 -13   3   4        3.66       -2.34      4.07 o
 -12   3   4       11.65        6.29      4.40 o
 -11   3   4       42.23       34.63      5.60 o
 -10   3   4       17.38       16.44      3.10 o
  -9   3   4        0.73       -1.19      2.27 o
  -8   3   4        2.94        0.83      1.09 o
  -7   3   4       92.92       70.92      3.52 o
  -6   3   4       58.10       73.44      2.20 o
  -5   3   4      440.72      419.02      5.51 o
  -4   3   4     3016.51     3535.47     50.10 o
  -3   3   4      334.87      358.85      4.91 o
  -2   3   4     1664.41     1641.55     16.98 o
  -1   3   4       82.38       86.76      1.99 o
   0   3   4     3764.20     3784.43     34.57 o
   1   3   4     1717.83     1697.95     17.35 o
   2   3   4      554.28      684.62      8.13 o
   3   3   4       14.67       10.17      1.23 o
   4   3   4      500.19      541.89      6.97 o
   5   3   4       68.50       57.59      2.03 o
   6   3   4        0.21        0.12      0.94 o
   7   3   4        5.31        7.31      1.23 o
   8   3   4        0.01        1.66      2.04 o
   9   3   4       13.43       19.72      3.04 o
  10   3   4        6.52       10.07      3.90 o
  11   3   4       10.81       10.08      3.62 o
  12   3   4        1.25        5.26      5.06 o
 -13   4   4       14.23       12.71      8.27 o
 -12   4   4        7.82        8.50      4.75 o
 -11   4   4        6.68       -0.43      3.79 o
 -10   4   4        8.04        2.73      2.46 o
  -9   4   4       53.89       56.64      4.15 o
  -8   4   4        1.56        2.68      1.85 o
  -7   4   4       11.82       15.73      1.97 o
  -6   4   4        2.07        4.10      1.05 o
  -5   4   4       12.92       15.96      1.66 o
  -4   4   4      345.85      308.92      6.06 o
  -3   4   4      262.57      272.55      4.22 o
  -2   4   4      424.21      346.37      6.46 o
  -1   4   4     1227.26     1388.85     15.98 o
   0   4   4     5679.88     6164.13     59.40 o
   1   4   4       91.71       87.76      2.31 o
   2   4   4      697.43      816.14     10.44 o
   3   4   4      563.42      619.82      8.42 o
   4   4   4      979.25      966.57     11.26 o
   5   4   4      121.87      108.82      3.34 o
   6   4   4      423.46      400.87      6.94 o
   7   4   4        3.97        8.38      2.54 o
   8   4   4      442.88      447.10      9.06 o
   9   4   4       24.25       32.01      3.52 o
  10   4   4       23.38       30.48      3.81 o
  11   4   4        0.75       -0.70      2.96 o
  12   4   4        2.09        1.40      3.58 o
 -13   5   4        3.00        4.68      6.83 o
 -12   5   4       72.49       79.62     12.77 o
 -11   5   4        1.60        4.71      3.13 o
 -10   5   4       61.02       50.13      3.00 o
  -9   5   4        4.47        2.39      1.84 o
  -8   5   4       61.31       56.22      3.46 o
  -7   5   4      728.03      721.76     13.05 o
  -6   5   4       72.03       67.75      3.07 o
  -5   5   4       29.15       34.52      1.99 o
  -4   5   4      233.91      259.84      4.33 o
  -3   5   4        1.16        2.93      1.05 o
  -2   5   4     2851.17     2963.43     32.10 o
  -1   5   4     1022.62      966.23     11.82 o
   0   5   4      145.39      125.22      2.99 o
   1   5   4      174.94      159.70      3.34 o
   2   5   4        0.23        1.69      1.06 o
   3   5   4      866.86      857.48     14.45 o
   4   5   4       12.70        8.90      1.33 o
   5   5   4        5.26        7.35      1.46 o
   6   5   4      221.30      207.03      8.00 o
   7   5   4      125.95      128.25      7.50 o
   8   5   4      264.26      279.78      6.54 o
   9   5   4        4.06        4.03      1.77 o
  10   5   4        5.04        6.96      2.85 o
  11   5   4        0.02        1.61      3.39 o
  12   5   4        0.38       -2.78      3.60 o
 -12   6   4        0.27        4.68      6.11 o
 -11   6   4       10.93        8.58      4.05 o
 -10   6   4        0.03       -2.17      4.14 o
  -9   6   4       55.55       60.09      4.31 o
  -8   6   4       18.15       21.82      3.20 o
  -7   6   4       22.01       26.15      2.48 o
  -6   6   4       63.67       69.87      3.79 o
  -5   6   4      346.63      348.36      6.59 o
  -4   6   4       80.32       73.67      2.39 o
  -3   6   4        0.04        0.26      1.05 o
  -2   6   4       88.01       98.21      2.67 o
  -1   6   4      480.46      503.87      7.21 o
   0   6   4       23.44       14.19      1.41 o
   1   6   4        2.98        2.00      1.30 o
   2   6   4       97.98      106.24      3.40 o
   3   6   4        0.01       -0.08      1.19 o
   4   6   4      156.63      159.12      4.34 o
   5   6   4       16.12       14.02      2.14 o
   6   6   4      423.21      433.42      8.47 o
   7   6   4        3.99        4.86      2.18 o
   8   6   4       98.11      102.19      4.89 o
   9   6   4       11.87       14.06      3.17 o
  10   6   4        0.17        1.48      2.75 o
  11   6   4        4.43        1.80      4.32 o
 -12   7   4       23.57       30.93      8.99 o
 -11   7   4        0.58        2.88      3.89 o
 -10   7   4       78.91       71.16      8.27 o
  -9   7   4        0.14        5.01      4.50 o
  -8   7   4       21.34       23.10      3.53 o
  -7   7   4      134.77      146.81      6.13 o
  -6   7   4       75.52       74.15      5.50 o
  -5   7   4     1057.54     1015.10     17.33 o
  -4   7   4      161.90      148.14      5.00 o
  -3   7   4       16.12       23.92      2.46 o
  -2   7   4       46.85       50.34      2.73 o
  -1   7   4        7.33       10.95      1.77 o
   0   7   4       20.31       22.93      2.05 o
   1   7   4       24.35       24.80      2.50 o
   2   7   4       61.13       67.51      2.96 o
   3   7   4      267.22      268.62      6.96 o
   4   7   4       72.67       75.19      3.23 o
   5   7   4      243.94      263.89      6.24 o
   6   7   4        8.27        5.77      1.94 o
   7   7   4        0.23       -0.71      2.13 o
   8   7   4      387.60      411.53     12.11 o
   9   7   4       22.11       25.21      4.41 o
  10   7   4      102.48      108.02      7.13 o
  11   7   4        6.41        3.02      3.93 o
 -11   8   4        6.84        5.84      4.49 o
 -10   8   4        0.79       -2.69      3.79 o
  -9   8   4       14.06       13.42      5.76 o
  -8   8   4       28.51       31.27      5.40 o
  -7   8   4       36.33       37.85      3.59 o
  -6   8   4      182.43      185.79      5.82 o
  -5   8   4      388.05      382.13      9.19 o
  -4   8   4        8.94        8.18      2.20 o
  -3   8   4       35.86       35.04      2.90 o
  -2   8   4      356.40      385.58      8.34 o
  -1   8   4      237.67      231.11      7.59 o
   0   8   4       17.50       13.74      3.03 o
   1   8   4        0.42       -0.40      2.55 o
   2   8   4       72.21       70.84      4.53 o
   3   8   4       57.00       49.06      7.94 o
   4   8   4        2.17        2.86      3.17 o
   5   8   4       35.94       31.01      5.01 o
   6   8   4        6.67        8.74      4.32 o
   7   8   4       33.50       31.55      4.12 o
   8   8   4       18.36       20.79      3.95 o
   9   8   4        7.76       13.13      3.90 o
  10   8   4        8.29        0.43      3.71 o
 -10   9   4        1.13       -3.60      4.32 o
  -9   9   4       22.68       19.78      6.83 o
  -8   9   4       12.33        1.80      5.04 o
  -7   9   4        3.53        3.10      3.68 o
  -6   9   4       58.66       63.94      6.51 o
  -5   9   4      261.56      258.25     10.81 o
  -4   9   4       52.66       46.42      8.81 o
  -3   9   4      275.75      295.67     12.72 o
  -2   9   4        3.06        2.42      2.38 o
  -1   9   4        1.08        0.93      3.68 o
   0   9   4       79.23       66.17      5.72 o
   1   9   4       58.12       48.26      5.40 o
   2   9   4        0.95        0.53      2.48 o
   3   9   4        0.70       -0.10      2.78 o
   4   9   4      132.08      144.24      8.77 o
   5   9   4      177.63      175.92      9.77 o
   6   9   4       28.20       29.86      8.27 o
   7   9   4        0.67        9.71      6.47 o
   8   9   4       34.60       39.21      9.35 o
   9   9   4        3.11       -2.52      6.83 o
  -9  10   4        3.51        3.96      5.76 o
  -8  10   4       39.80       37.77      8.63 o
  -7  10   4        4.84        0.36      5.04 o
  -6  10   4      315.95      314.41     18.70 o
  -5  10   4        1.24        0.16      3.17 o
  -4  10   4       23.61       18.93      4.19 o
  -3  10   4       19.16       37.57      5.98 o
  -2  10   4      421.23      411.52     11.10 o
  -1  10   4      214.37      226.76     10.17 o
   0  10   4       92.83      100.08      7.11 o
   1  10   4        1.14        5.28      3.28 o
   2  10   4       83.22       72.63      9.71 o
   3  10   4       33.19       35.16      5.60 o
   4  10   4        2.86        4.52      4.05 o
   5  10   4        0.35        3.60      5.40 o
   6  10   4       19.44       14.75      7.55 o
   7  10   4       35.19       46.76     10.07 o
   8  10   4       33.85       24.82      8.63 o
  -8  11   4       23.80       29.14      8.99 o
  -7  11   4        9.13        8.63      6.47 o
  -6  11   4        4.89        1.44      5.04 o
  -5  11   4        1.50        4.32      5.04 o
  -4  11   4        5.21        0.72      4.68 o
  -3  11   4       55.87       56.11      8.99 o
  -2  11   4       77.06       76.01      6.61 o
  -1  11   4       16.76       16.22      4.56 o
   0  11   4       44.08       50.75      5.97 o
   1  11   4       14.82        1.29      3.68 o
   2  11   4       20.33       13.25      4.23 o
   3  11   4        0.89       -3.96      5.76 o
   4  11   4        4.32        4.32      6.47 o
   5  11   4        7.39       -3.60      5.40 o
   6  11   4       11.81       20.14      8.27 o
   7  11   4        2.66        7.19      7.55 o
  -6  12   4       53.69       51.80     10.43 o
  -5  12   4        6.22        8.27      6.47 o
  -4  12   4        5.54        6.11      6.11 o
  -3  12   4       55.31       59.71      9.71 o
  -2  12   4       79.07       71.40      5.60 o
  -1  12   4        7.57        1.90      3.01 o
   0  12   4       32.16       32.61      5.72 o
   1  12   4        0.09       -3.43      3.43 o
   2  12   4        0.25        3.60      6.47 o
   3  12   4        0.19        3.24      6.11 o
   4  12   4       35.51       36.69      9.71 o
   5  12   4        0.41        3.60      6.83 o
  -4  13   4        0.16        5.40      6.11 o
  -3  13   4        6.95       -1.44      5.40 o
  -2  13   4       12.70        7.19      6.83 o
  -1  13   4        0.22        2.66      3.41 o
   0  13   4        0.19       -3.20      3.20 o
   1  13   4        2.90       11.38      4.92 o
   2  13   4       42.83       43.37      6.96 o
   3  13   4        0.46        1.19      4.40 o
 -14   1   5        2.23        3.63      4.86 o
 -13   1   5       32.29       26.46      6.04 o
 -12   1   5        7.49        7.65      4.23 o
 -11   1   5        0.06        3.67      3.68 o
 -10   1   5       39.88       33.31      5.21 o
  -9   1   5     1604.74     1589.45     28.18 o
  -8   1   5      372.49      349.97      7.33 o
  -7   1   5     1770.26     1680.35     20.35 o
  -6   1   5      384.44      395.13      4.79 o
  -5   1   5      135.64      119.93      2.54 o
  -4   1   5       78.44       68.03      1.65 o
  -3   1   5     2084.36     2118.15     19.99 o
  -2   1   5     3282.34     3217.80     29.58 o
  -1   1   5       79.13       59.09      1.61 o
   0   1   5      547.44      478.69      6.41 o
   1   1   5     3170.11     2984.30     27.50 o
   2   1   5     3110.38     2958.56     29.25 o
   3   1   5      627.90      545.63      5.99 o
   4   1   5      316.62      328.39      5.50 o
   5   1   5       64.06       42.10      1.59 o
   6   1   5      806.46      801.38     12.08 o
   7   1   5       73.78       58.65      3.46 o
   8   1   5      272.19      246.04      7.06 o
   9   1   5       14.53       10.82      3.13 o
  10   1   5       83.88       86.00      7.21 o
  11   1   5        2.43       -0.49      3.10 o
  12   1   5       92.45       85.30      7.05 o
 -14   2   5        4.35        4.41      5.17 o
 -13   2   5        0.10        1.71      4.19 o
 -12   2   5        7.52        6.66      4.19 o
 -11   2   5       69.16       68.92      6.96 o
 -10   2   5      131.12      126.39      8.27 o
  -9   2   5       29.68       33.08      3.62 o
  -8   2   5       95.06       88.46      4.75 o
  -7   2   5       18.46       14.09      1.43 o
  -6   2   5        4.29        4.36      0.86 o
  -5   2   5      670.33      705.83      8.39 o
  -4   2   5      296.21      329.86      4.73 o
  -3   2   5      149.64      141.55      2.74 o
  -2   2   5      311.25      354.05      4.52 o
  -1   2   5      192.05      237.80      3.45 o
   0   2   5     1296.38     1153.47     12.40 o
   1   2   5      187.38      196.43      3.08 o
   2   2   5      680.84      813.30     11.39 o
   3   2   5      531.52      573.63      7.94 o
   4   2   5      716.64      725.62      9.38 o
   5   2   5      212.60      222.42      4.09 o
   6   2   5      234.63      260.88      5.03 o
   7   2   5      128.43      122.66      4.92 o
   8   2   5      138.26      137.00      5.48 o
   9   2   5      186.38      161.20     16.03 o
  10   2   5      119.95      119.22      7.50 o
  11   2   5        1.47        4.20      3.43 o
  12   2   5        4.99        4.89      3.87 o
 -13   3   5        0.07       -3.63      3.63 o
 -12   3   5       42.66       34.97      5.97 o
 -11   3   5        1.30       -0.58      3.68 o
 -10   3   5       64.46       70.01      6.75 o
  -9   3   5      368.72      356.59     13.28 o
  -8   3   5       35.94       43.87      2.11 o
  -7   3   5        2.93        1.72      1.25 o
  -6   3   5       76.96       65.54      2.09 o
  -5   3   5     1264.54     1338.49     14.55 o
  -4   3   5     1141.33     1130.40     12.51 o
  -3   3   5      124.91       92.80      2.54 o
  -2   3   5       18.59       20.85      1.41 o
  -1   3   5      148.81      136.37      2.79 o
   0   3   5     3282.84     3215.36     31.82 o
   1   3   5     5394.03     5598.62     54.19 o
   2   3   5     6409.10     6617.43     59.64 o
   3   3   5      299.93      351.55      6.20 o
   4   3   5      138.85      144.72      3.37 o
   5   3   5      143.76      150.78      3.56 o
   6   3   5      285.57      305.75      5.50 o
   7   3   5       65.73       62.39      2.81 o
   8   3   5       78.63       79.82      4.77 o
   9   3   5       37.15       46.37      3.90 o
  10   3   5       36.67       34.47      4.67 o
  11   3   5        5.29        4.89      4.29 o
  12   3   5      103.51      104.61      8.63 o
 -13   4   5        8.27        5.34      4.92 o
 -12   4   5        1.14       -3.28      3.28 o
 -11   4   5       61.44       60.72      6.74 o
 -10   4   5       66.71       69.65     10.65 o
  -9   4   5       47.82       48.97      2.90 o
  -8   4   5       84.79       82.16      5.25 o
  -7   4   5       17.96       23.88      2.50 o
  -6   4   5      614.95      588.05      8.27 o
  -5   4   5     1204.71     1224.43     14.69 o
  -4   4   5      705.94      714.87     10.98 o
  -3   4   5       27.79       22.84      1.48 o
  -2   4   5      523.06      529.43      6.84 o
  -1   4   5       27.12       29.20      1.51 o
   0   4   5     3528.18     3745.02     37.09 o
   1   4   5       46.84       54.16      2.71 o
   2   4   5     1267.94     1298.08     13.23 o
   3   4   5      538.82      569.10      9.07 o
   4   4   5      274.42      245.18      4.76 o
   5   4   5       75.59       65.47      2.78 o
   6   4   5      640.29      656.47     10.78 o
   7   4   5       57.49       63.25      3.41 o
   8   4   5       69.99       71.41      3.43 o
   9   4   5       13.09       13.47      2.99 o
  10   4   5       95.09      101.29      5.64 o
  11   4   5       36.42       30.84      4.95 o
  12   4   5       44.97       55.86      6.50 o
 -13   5   5        7.54        5.04      7.19 o
 -12   5   5       46.42       41.72      6.81 o
 -11   5   5        0.24       -0.04      2.76 o
 -10   5   5       11.38       11.58      1.98 o
  -9   5   5        5.96        6.37      2.10 o
  -8   5   5        0.33        0.68      1.86 o
  -7   5   5       39.50       45.66      3.33 o
  -6   5   5       19.89       23.37      2.54 o
  -5   5   5      219.11      219.07      4.12 o
  -4   5   5       38.88       32.19      2.21 o
  -3   5   5      413.64      454.59      6.38 o
  -2   5   5       14.97       15.67      1.51 o
  -1   5   5       52.87       57.84      3.26 o
   0   5   5        2.83        3.18      1.10 o
   1   5   5      560.57      577.84      7.50 o
   2   5   5      387.95      385.15      5.88 o
   3   5   5        6.92        5.79      1.87 o
   4   5   5        0.03       -0.60      1.35 o
   5   5   5       52.16       48.61      3.28 o
   6   5   5        3.71        2.82      1.84 o
   7   5   5      128.55      114.09      4.24 o
   8   5   5        0.58       -1.68      1.68 o
   9   5   5       11.01       10.83      1.91 o
  10   5   5        6.45        2.33      2.90 o
  11   5   5        9.24        4.96      3.87 o
  12   5   5       21.63       22.96      5.18 o
 -12   6   5       17.52       17.27      8.27 o
 -11   6   5        1.94       -0.40      3.53 o
 -10   6   5      148.05      156.55      9.22 o
  -9   6   5        7.27        7.52      2.70 o
  -8   6   5      119.29      110.08      6.96 o
  -7   6   5        4.64        2.31      1.78 o
  -6   6   5        0.24        2.58      1.88 o
  -5   6   5      192.12      210.19      5.49 o
  -4   6   5      131.60      138.23      3.65 o
  -3   6   5      370.67      373.68      6.17 o
  -2   6   5       13.07       17.09      1.60 o
  -1   6   5      252.43      260.64      8.51 o
   0   6   5        0.80        2.50      1.26 o
   1   6   5      134.51      145.16      3.49 o
   2   6   5      555.64      567.89      9.27 o
   3   6   5        6.64        6.14      1.47 o
   4   6   5       30.99       26.76      2.33 o
   5   6   5      165.08      158.52      5.47 o
   6   6   5      197.76      224.77      6.70 o
   7   6   5       56.57       67.68      3.66 o
   8   6   5        9.53        9.79      2.77 o
   9   6   5        1.95       -1.44      2.40 o
  10   6   5        5.71        2.08      4.18 o
  11   6   5       63.61       84.90      7.04 o
 -12   7   5       22.84       30.57      9.35 o
 -11   7   5        6.91        8.02      4.40 o
 -10   7   5       12.51        1.56      3.79 o
  -9   7   5        0.66       -1.98      5.22 o
  -8   7   5       84.93       82.58      5.35 o
  -7   7   5      347.63      355.59      8.98 o
  -6   7   5        8.11        8.31      2.73 o
  -5   7   5      104.71      116.03      4.68 o
  -4   7   5      457.99      476.69      9.72 o
  -3   7   5       45.52       44.76      3.05 o
  -2   7   5      430.43      420.70      8.67 o
  -1   7   5      179.24      180.83      4.71 o
   0   7   5       72.85       77.33      3.18 o
   1   7   5        4.19        7.55      3.27 o
   2   7   5       48.21       51.58      3.06 o
   3   7   5       83.03       70.66      3.18 o
   4   7   5       87.93       96.20      4.12 o
   5   7   5       11.23        5.26      2.21 o
   6   7   5       26.22       24.13      2.95 o
   7   7   5        9.86        6.55      3.79 o
   8   7   5       24.45       26.05      5.34 o
   9   7   5        4.01       12.88      4.66 o
  10   7   5        0.09        1.80      4.45 o
 -11   8   5        1.94       -2.20      4.23 o
 -10   8   5        2.89        1.22      4.14 o
  -9   8   5        0.78        0.73      3.19 o
  -8   8   5      108.38      103.77      7.63 o
  -7   8   5       20.13       15.15      2.90 o
  -6   8   5        7.96        5.17      3.27 o
  -5   8   5      159.70      155.19      6.65 o
  -4   8   5       95.52       96.58      4.98 o
  -3   8   5      121.32      125.48      4.98 o
  -2   8   5       23.44       22.82      2.72 o
  -1   8   5      141.26      149.09      5.04 o
   0   8   5       31.09       28.49      3.06 o
   1   8   5      328.95      325.91      9.33 o
   2   8   5      316.31      332.99      9.50 o
   3   8   5       14.11       13.34      2.94 o
   4   8   5       86.35       75.11      6.34 o
   5   8   5       31.64       27.54      4.70 o
   6   8   5        0.13       -2.64      3.02 o
   7   8   5       18.86       22.66      7.19 o
   8   8   5        0.17        6.47      6.47 o
   9   8   5        0.59        0.90      4.32 o
  10   8   5        4.24        2.16      7.55 o
 -10   9   5       13.29        9.77      5.07 o
  -9   9   5        6.20        4.61      3.98 o
  -8   9   5        8.72        1.44      5.04 o
  -7   9   5        9.23       15.37      4.70 o
  -6   9   5       23.36       21.64      4.70 o
  -5   9   5      118.35      121.44      7.75 o
  -4   9   5       21.84       14.38      3.01 o
  -3   9   5      324.68      339.18      9.82 o
  -2   9   5      238.84      206.34      7.30 o
  -1   9   5       39.40       31.84      3.77 o
   0   9   5        0.36        0.65      2.76 o
   1   9   5      127.78      129.20      7.36 o
   2   9   5       26.18       17.19      3.37 o
   3   9   5       36.59       47.94      4.29 o
   4   9   5       20.32       20.58      4.83 o
   5   9   5        3.50        4.32      3.82 o
   6   9   5        0.45        7.55      6.11 o
   7   9   5       12.38       12.23      6.83 o
   8   9   5       78.65       79.85     11.87 o
   9   9   5        1.21       -5.04      6.83 o
  -9  10   5        0.20        3.96      5.76 o
  -8  10   5       28.82       33.09      8.27 o
  -7  10   5        8.61       11.87      6.11 o
  -6  10   5       29.37       30.21      7.55 o
  -5  10   5        8.33        7.43      3.79 o
  -4  10   5       74.51       80.50      6.71 o
  -3  10   5        0.26       -0.01      2.52 o
  -2  10   5      214.92      219.18      8.70 o
  -1  10   5        2.42        1.80      3.31 o
   0  10   5        1.84        5.68      3.53 o
   1  10   5       20.49       21.36      4.56 o
   2  10   5       76.80       81.26      6.81 o
   3  10   5        0.05        7.62      4.19 o
   4  10   5       36.01       21.98      5.09 o
   5  10   5        7.55        0.72      6.11 o
   6  10   5       15.09       23.74      8.63 o
   7  10   5        1.40        6.11      7.19 o
   8  10   5        1.45        6.47      7.91 o
  -8  11   5        0.02        1.08      5.76 o
  -7  11   5        1.81       -0.36      5.04 o
  -6  11   5       38.91       47.84      8.99 o
  -5  11   5       11.29        9.35      5.76 o
  -4  11   5        0.96        0.72      4.68 o
  -3  11   5      122.53      136.33     12.59 o
  -2  11   5       31.60       46.40      5.85 o
  -1  11   5       48.42       46.88      9.17 o
   0  11   5       17.95       22.00      4.86 o
   1  11   5        3.12        0.72      3.56 o
   2  11   5       26.74       31.72      5.76 o
   3  11   5       46.12       61.15     10.79 o
   4  11   5       20.66        1.08      6.11 o
   5  11   5       21.07       19.06      7.91 o
   6  11   5        3.00        7.91      7.55 o
   7  11   5       20.53       31.29     10.07 o
  -6  12   5       11.44       13.67      7.19 o
  -5  12   5       27.40       15.83      7.19 o
  -4  12   5        2.14       -1.80      5.40 o
  -3  12   5        6.94        4.68      5.76 o
  -2  12   5        0.00       -3.43      3.43 o
  -1  12   5       36.25       37.89      6.09 o
   0  12   5        0.52        0.18      5.94 o
   1  12   5        8.68       11.97      4.70 o
   2  12   5       19.17       15.47      7.55 o
   3  12   5        2.86        0.00      7.19 o
   4  12   5        1.18        3.96      6.83 o
   5  12   5       15.79       14.03      7.91 o
  -4  13   5        0.44       -4.68      4.68 o
  -3  13   5        0.38       -1.44      5.76 o
  -2  13   5        0.19       -1.08      5.76 o
  -1  13   5       20.84       16.87      4.12 o
   0  13   5        5.94        2.92      3.58 o
   1  13   5        3.80        3.24      7.19 o
   2  13   5        0.74        0.72      7.19 o
 -14   0   6       10.95        8.27      7.55 o
 -13   0   6      237.32      272.29     18.70 o
 -12   0   6       60.04       97.84     12.23 o
 -11   0   6       80.90       74.82     10.07 o
 -10   0   6       17.74       15.47      6.47 o
  -9   0   6       50.80       64.39      9.35 o
  -8   0   6      704.21      646.88     16.25 o
  -7   0   6      107.93       98.21      4.20 o
  -6   0   6      178.54      169.62      5.18 o
  -5   0   6      124.92      115.42      3.21 o
  -4   0   6     5132.84     5343.03     68.49 o
  -3   0   6     3280.23     3360.14     43.99 o
  -2   0   6     1811.28     1737.23     23.80 o
  -1   0   6       20.12       21.65      2.44 o
   0   0   6     1538.19     1593.74     22.01 o
   1   0   6      207.47      201.16      5.61 o
   2   0   6     1866.45     1477.97     23.83 o
   3   0   6      289.56      317.26      5.93 o
   4   0   6      647.28      569.14      8.93 o
   5   0   6      553.94      586.53     14.90 o
   6   0   6     2300.48     2213.42     49.10 o
   7   0   6      544.71      531.76     14.68 o
   8   0   6      171.79      171.77      7.95 o
   9   0   6        0.10       -1.44      3.96 o
  10   0   6       33.03       34.89      7.91 o
  11   0   6        0.04       -5.04      5.04 o
  12   0   6        4.59       -4.32      5.40 o
 -14   1   6        5.15       -0.36      4.83 o
 -13   1   6        3.58        1.98      4.58 o
 -12   1   6        4.15        5.07      4.14 o
 -11   1   6        0.04        6.29      4.07 o
 -10   1   6        5.30        8.93      4.05 o
  -9   1   6      300.01      291.69     13.22 o
  -8   1   6       17.18       15.77      2.28 o
  -7   1   6        0.06       -0.37      1.33 o
  -6   1   6      519.42      448.29      6.03 o
  -5   1   6      367.27      323.64      4.81 o
  -4   1   6      228.16      263.40      3.79 o
  -3   1   6      350.76      356.72      4.72 o
  -2   1   6       74.41       71.96      2.94 o
  -1   1   6      107.27      130.45      2.55 o
   0   1   6        9.29        2.83      0.86 o
   1   1   6      518.91      543.92      6.36 o
   2   1   6      112.64      127.01      2.97 o
   3   1   6      294.56      340.13      4.48 o
   4   1   6       96.44       98.57      2.66 o
   5   1   6       36.22       41.31      1.85 o
   6   1   6      108.29      104.02      5.45 o
   7   1   6        0.17        0.12      1.92 o
   8   1   6        3.83        2.54      1.86 o
   9   1   6       45.09       44.96     11.15 o
  10   1   6        0.89       -3.02      3.02 o
  11   1   6       15.29       13.49      4.58 o
  12   1   6        4.31        3.51      4.50 o
 -14   2   6        2.02        4.53      5.07 o
 -13   2   6       69.34       78.60      8.26 o
 -12   2   6       21.48       23.97      5.43 o
 -11   2   6       35.12       32.37      5.60 o
 -10   2   6        6.60        3.25      3.43 o
  -9   2   6        9.89       10.03      2.85 o
  -8   2   6       60.02       61.65      4.31 o
  -7   2   6      251.51      224.63      3.92 o
  -6   2   6        2.77        4.73      1.12 o
  -5   2   6       33.65       33.31      1.61 o
  -4   2   6      614.21      597.10      6.86 o
  -3   2   6     1122.15     1040.60     10.86 o
  -2   2   6      573.30      565.59      6.63 o
  -1   2   6      333.11      305.89      4.92 o
   0   2   6      255.15      304.86      4.25 o
   1   2   6       74.77       52.30      2.30 o
   2   2   6       59.47       71.50      2.30 o
   3   2   6     1158.53     1097.76     12.12 o
   4   2   6       78.33       62.63      3.95 o
   5   2   6      265.47      248.98      4.59 o
   6   2   6      209.03      195.88      4.64 o
   7   2   6       38.92       47.88      4.00 o
   8   2   6        0.74       -0.97      2.35 o
   9   2   6       13.92       15.93      3.79 o
  10   2   6       13.03        9.69      4.19 o
  11   2   6        1.10        0.06      3.68 o
  12   2   6        4.46        4.36      4.70 o
 -13   3   6        5.75       -0.93      4.30 o
 -12   3   6        1.02        3.03      4.19 o
 -11   3   6        9.57        4.71      3.94 o
 -10   3   6        2.13       -2.14      2.14 o
  -9   3   6       64.64       78.85      4.98 o
  -8   3   6      351.33      312.25      7.18 o
  -7   3   6       52.83       50.75      2.22 o
  -6   3   6      296.96      268.78      4.49 o
  -5   3   6       47.87       51.10      1.97 o
  -4   3   6       95.70      119.45      2.82 o
  -3   3   6      154.52      155.26      3.88 o
  -2   3   6      210.70      234.45      3.69 o
  -1   3   6     1145.28     1201.56     12.39 o
   0   3   6      894.05      934.54     15.68 o
   1   3   6       76.41       90.00      2.46 o
   2   3   6     1166.78     1190.83     14.20 o
   3   3   6        3.49        0.34      1.09 o
   4   3   6      825.98      919.12     16.48 o
   5   3   6       10.26       17.99      1.86 o
   6   3   6      249.26      224.99      5.70 o
   7   3   6       19.34       13.96      2.28 o
   8   3   6       11.17       16.51      5.42 o
   9   3   6       93.99      108.60      6.27 o
  10   3   6        2.18        2.58      3.53 o
  11   3   6       75.02       84.78      8.52 o
  12   3   6        3.70        5.38      4.70 o
 -13   4   6        4.13       -4.07      4.07 o
 -12   4   6        1.96        2.16      4.07 o
 -11   4   6       18.04       12.91      4.66 o
 -10   4   6       34.87       37.44      4.23 o
  -9   4   6        9.46       13.49      2.18 o
  -8   4   6        6.15        8.08      2.44 o
  -7   4   6      225.18      227.57      6.70 o
  -6   4   6      367.46      364.07      6.86 o
  -5   4   6      164.74      131.98      3.32 o
  -4   4   6        8.70        5.28      1.19 o
  -3   4   6       32.81       48.65      1.98 o
  -2   4   6      870.90     1011.81     10.88 o
  -1   4   6      160.35      126.19      2.99 o
   0   4   6      179.25      180.77      4.39 o
   1   4   6     1260.99     1430.52     15.64 o
   2   4   6      540.12      626.94      7.91 o
   3   4   6      834.91      818.23     10.94 o
   4   4   6        0.06        0.29      1.34 o
   5   4   6       22.14       28.52      2.26 o
   6   4   6        1.69        0.60      1.86 o
   7   4   6       71.04       60.04      3.49 o
   8   4   6       68.68       62.94      7.01 o
   9   4   6       42.41       42.96      4.70 o
  10   4   6        9.89       14.27      5.58 o
  11   4   6       23.49       23.53      5.58 o
  12   4   6       20.48       20.18      8.99 o
 -13   5   6        1.55        8.63      7.91 o
 -12   5   6       42.72       46.76     10.43 o
 -11   5   6        3.55        2.85      3.03 o
 -10   5   6        6.74        1.80      2.91 o
  -9   5   6       11.37       11.00      2.34 o
  -8   5   6      352.66      350.64      8.44 o
  -7   5   6      677.15      658.67     14.69 o
  -6   5   6       27.11       27.19      2.27 o
  -5   5   6       50.23       42.29      3.07 o
  -4   5   6        5.93        2.98      1.24 o
  -3   5   6      442.25      452.37      7.02 o
  -2   5   6      202.45      190.98      4.16 o
  -1   5   6      221.83      256.99      4.90 o
   0   5   6      126.14      142.17      3.33 o
   1   5   6      739.14      792.09      9.83 o
   2   5   6      296.98      285.34      5.63 o
   3   5   6       66.69       53.00      2.53 o
   4   5   6       24.45       26.54      2.28 o
   5   5   6      912.65      892.68     13.45 o
   6   5   6       54.12       57.07      3.65 o
   7   5   6       10.27       15.81      3.32 o
   8   5   6      111.30      126.15      4.99 o
   9   5   6       17.25       16.31      3.70 o
  10   5   6        0.35       -1.34      3.10 o
  11   5   6        9.99       11.55      5.58 o
 -12   6   6        1.53        3.60      7.19 o
 -11   6   6       10.94        6.87      9.53 o
 -10   6   6       11.81        8.98      5.58 o
  -9   6   6       23.19       26.42     10.97 o
  -8   6   6        3.14        6.30      2.84 o
  -7   6   6       42.21       43.97      5.10 o
  -6   6   6        1.94        3.98      2.03 o
  -5   6   6      726.69      755.66     15.58 o
  -4   6   6      156.77      166.38      4.57 o
  -3   6   6        0.00       -1.22      1.22 o
  -2   6   6       32.33       38.31      2.23 o
  -1   6   6        4.19        6.65      1.55 o
   0   6   6       35.67       39.85      3.26 o
   1   6   6      152.08      166.15      3.91 o
   2   6   6       95.39       88.13      3.17 o
   3   6   6       18.47       13.67      2.28 o
   4   6   6       59.10       64.22      3.21 o
   5   6   6       37.02       38.41      3.24 o
   6   6   6       16.52       15.03      2.63 o
   7   6   6       98.90      102.96      4.89 o
   8   6   6       12.91       15.44      3.57 o
   9   6   6        5.31       10.14      3.31 o
  10   6   6        1.72        2.64      3.52 o
  11   6   6       20.62       13.34      5.83 o
 -12   7   6       23.29       23.74      9.35 o
 -11   7   6        6.48       -1.62      3.82 o
 -10   7   6       57.00       42.29      7.73 o
  -9   7   6        6.62        4.63      6.65 o
  -8   7   6       88.30       87.24      7.55 o
  -7   7   6       82.03       71.98      7.73 o
  -6   7   6        4.50        7.12      2.75 o
  -5   7   6      103.14       97.72      4.42 o
  -4   7   6      752.44      749.94     15.84 o
  -3   7   6       51.37       50.70      3.36 o
  -2   7   6      185.43      175.18      7.74 o
  -1   7   6       58.26       44.61      2.77 o
   0   7   6        1.60        7.20      2.41 o
   1   7   6       77.02       78.72      3.25 o
   2   7   6      124.46      112.34      4.01 o
   3   7   6      132.63      141.68      4.62 o
   4   7   6        4.19        1.42      1.67 o
   5   7   6      234.63      245.84      7.18 o
   6   7   6       11.67       11.01      2.64 o
   7   7   6       14.53       15.71      3.53 o
   8   7   6       41.09       45.90      6.09 o
   9   7   6        3.27        6.02      5.04 o
  10   7   6        0.34        0.44      4.56 o
 -11   8   6        4.62        5.65      4.70 o
 -10   8   6        0.00       -3.63      3.63 o
  -9   8   6       34.91       38.52      5.97 o
  -8   8   6        2.38        0.66      3.28 o
  -7   8   6        2.16       -0.08      2.19 o
  -6   8   6      130.41      134.24      6.50 o
  -5   8   6        8.33       13.97      3.22 o
  -4   8   6       32.00       36.92      3.21 o
  -3   8   6       34.44       33.55      3.09 o
  -2   8   6       62.59       69.31      3.86 o
  -1   8   6      220.49      219.09      6.23 o
   0   8   6        2.29        1.39      1.67 o
   1   8   6        0.40        1.92      2.38 o
   2   8   6       18.81       16.33      3.10 o
   3   8   6       18.42       13.82      2.95 o
   4   8   6        0.50        2.40      3.17 o
   5   8   6       14.49       11.94      4.05 o
   6   8   6        2.42        2.88      5.40 o
   7   8   6       20.89       26.98      7.91 o
   8   8   6       18.39       40.65      9.35 o
   9   8   6       21.54       14.03      8.27 o
 -10   9   6        2.06       -0.71      4.45 o
  -9   9   6        3.45        3.39      6.11 o
  -8   9   6       33.77       33.47      5.60 o
  -7   9   6       10.47        4.25      3.68 o
  -6   9   6        6.23        3.82      3.24 o
  -5   9   6       34.19       38.18      5.34 o
  -4   9   6      125.05      111.70      6.23 o
  -3   9   6      103.49      124.48      6.05 o
  -2   9   6        9.94        7.58      2.80 o
  -1   9   6        0.85        0.87      2.31 o
   0   9   6       14.58       11.09      3.53 o
   1   9   6       29.19       26.84      4.40 o
   2   9   6        0.03       -2.47      2.47 o
   3   9   6       53.41       37.14      4.23 o
   4   9   6        8.06       10.59      4.19 o
   5   9   6        0.44        2.88      5.76 o
   6   9   6        2.47        0.36      5.04 o
   7   9   6       28.17       27.70      8.63 o
   8   9   6        5.23        2.16      7.19 o
   9   9   6        0.47       -6.47      6.47 o
  -9  10   6        3.14        1.44      6.47 o
  -8  10   6       12.55        8.99      6.47 o
  -7  10   6       79.70       89.21     11.51 o
  -6  10   6       38.24       48.56      9.35 o
  -5  10   6        4.20        8.63      5.40 o
  -4  10   6        0.00       -3.60      4.32 o
  -3  10   6       13.77       14.93      4.07 o
  -2  10   6       35.78       40.29      5.34 o
  -1  10   6        2.42       -0.16      2.40 o
   0  10   6        7.04        9.28      3.94 o
   1  10   6        8.15        9.66      3.79 o
   2  10   6        5.11        5.37      3.71 o
   3  10   6       39.79       42.65      6.09 o
   4  10   6        0.35        1.39      6.11 o
   5  10   6       43.78       58.99     10.79 o
   6  10   6        3.12       -3.96      6.11 o
   7  10   6       56.62       91.00     12.95 o
   8  10   6        7.45       22.66      8.99 o
  -8  11   6        5.32        8.63      7.19 o
  -7  11   6        4.21        4.68      6.11 o
  -6  11   6        7.63        9.71      6.47 o
  -5  11   6        0.80       -4.68      4.68 o
  -4  11   6        2.42       -4.68      4.68 o
  -3  11   6        0.00        3.60      5.76 o
  -2  11   6       12.65       14.72      7.91 o
  -1  11   6        0.18       -0.39      3.43 o
   0  11   6       10.23        9.29      4.23 o
   1  11   6        1.22       -0.06      3.53 o
   2  11   6        0.50       -3.37      3.37 o
   3  11   6       28.46       24.82      8.63 o
   4  11   6       12.15        7.55      6.83 o
   5  11   6        0.45       -1.80      6.83 o
   6  11   6       27.63       27.34      9.35 o
  -6  12   6       25.60       34.89      9.71 o
  -5  12   6        0.07       -4.32      4.32 o
  -4  12   6        7.18        1.80      5.40 o
  -3  12   6       12.85       18.70      7.19 o
  -2  12   6        0.58       -2.29      4.14 o
  -1  12   6        6.61        5.59      5.76 o
   0  12   6       20.00       15.49      6.29 o
   1  12   6        3.37       -2.56      8.09 o
   2  12   6        0.83       -3.96      6.11 o
   3  12   6       13.02       11.87      8.27 o
   4  12   6       38.39       74.10     12.23 o
  -3  13   6        0.45       -4.68      5.76 o
  -2  13   6        3.68       -0.72      6.11 o
  -1  13   6       13.85       16.97     16.19 o
   0  13   6       13.77       13.43      5.32 o
   1  13   6        0.83       -1.80      7.19 o
 -14   1   7        0.36       -2.86      4.30 o
 -13   1   7       43.67       49.63      8.45 o
 -12   1   7       14.92       12.27      6.83 o
 -11   1   7        0.28        2.88      3.94 o
 -10   1   7      152.34      154.36      9.53 o
  -9   1   7      369.45      324.61      9.41 o
  -8   1   7      488.83      462.22      9.37 o
  -7   1   7        5.21        4.24      1.06 o
  -6   1   7       91.28       98.03      3.13 o
  -5   1   7     2532.54     2546.34     24.27 o
  -4   1   7      778.42      837.13      9.25 o
  -3   1   7     2302.24     2198.12     21.21 o
  -2   1   7     1341.90     1270.22     17.86 o
  -1   1   7      569.05      594.26      7.44 o
   0   1   7     1064.33      970.12     10.42 o
   1   1   7       92.69       84.38      2.36 o
   2   1   7      702.04      651.38      8.80 o
   3   1   7       25.06       26.56      1.27 o
   4   1   7       21.37       18.13      1.55 o
   5   1   7      207.63      201.97      3.99 o
   6   1   7        7.33        4.23      2.54 o
   7   1   7      522.09      500.17     10.37 o
   8   1   7      114.97      103.47      6.92 o
   9   1   7        0.09       -2.92      2.92 o
  10   1   7       15.29       22.00      6.11 o
  11   1   7        1.07        0.36      3.82 o
  12   1   7        5.93        2.24      4.40 o
 -13   2   7       46.36       41.28      7.11 o
 -12   2   7        2.50       -0.53      3.89 o
 -11   2   7      106.91       99.62      8.26 o
 -10   2   7        8.16        9.41      4.19 o
  -9   2   7        0.91       -1.88      2.17 o
  -8   2   7       75.43       82.60      2.53 o
  -7   2   7       80.20       73.44      2.92 o
  -6   2   7        6.77        4.84      1.14 o
  -5   2   7      150.14      136.82      3.17 o
  -4   2   7       12.58        5.74      1.00 o
  -3   2   7      844.60      954.02     10.33 o
  -2   2   7      322.04      268.14      4.13 o
  -1   2   7        1.04        5.92      1.04 o
   0   2   7      379.39      423.43      6.01 o
   1   2   7      816.04      899.46     10.55 o
   2   2   7     1327.00     1302.43     15.55 o
   3   2   7        3.44        3.24      1.00 o
   4   2   7      773.16      811.06     12.86 o
   5   2   7       54.06       54.90      2.78 o
   6   2   7        7.00        9.89      1.63 o
   7   2   7      887.26      835.58     17.79 o
   8   2   7       79.55       87.85      7.44 o
   9   2   7       54.57       56.84      6.61 o
  10   2   7        3.82        4.00      3.89 o
  11   2   7       30.80       27.88      9.89 o
  12   2   7        7.27        8.67      5.10 o
 -13   3   7        0.97       -0.72      4.58 o
 -12   3   7       53.49       56.62      7.07 o
 -11   3   7        1.89        1.31      3.63 o
 -10   3   7      104.58      114.59      6.24 o
  -9   3   7        3.83        7.17      4.07 o
  -8   3   7      177.00      159.16      5.25 o
  -7   3   7      110.91      101.66      4.15 o
  -6   3   7      101.44       87.33      4.74 o
  -5   3   7      797.31      840.97     12.27 o
  -4   3   7       74.47       67.14      2.31 o
  -3   3   7      218.27      247.87      3.99 o
  -2   3   7       23.53       23.36      1.42 o
  -1   3   7      445.46      536.27      7.49 o
   0   3   7       88.93       97.23      2.64 o
   1   3   7      473.56      539.79      7.20 o
   2   3   7      175.93      208.35      6.54 o
   3   3   7      293.60      267.54      5.11 o
   4   3   7        3.57        1.49      1.43 o
   5   3   7      757.31      734.40     11.38 o
   6   3   7      395.91      399.22      7.46 o
   7   3   7      154.10      147.19      4.93 o
   8   3   7        2.76        1.71      2.56 o
   9   3   7       17.10       19.43      3.93 o
  10   3   7        2.42       -1.26      3.56 o
  11   3   7        1.44       -2.56      3.98 o
 -13   4   7        8.92        6.82     10.07 o
 -12   4   7       15.06       11.17      4.95 o
 -11   4   7       78.01       86.71     13.85 o
 -10   4   7        1.55       -0.38      2.70 o
  -9   4   7        8.14        7.23      2.23 o
  -8   4   7       72.91       59.51      3.70 o
  -7   4   7        0.71       -0.32      3.47 o
  -6   4   7       85.49       92.58      3.56 o
  -5   4   7       29.16       45.15      2.60 o
  -4   4   7       87.96       73.45      2.71 o
  -3   4   7       88.02       99.80      3.06 o
  -2   4   7      141.51      130.38      3.86 o
  -1   4   7     1695.31     1649.09     19.34 o
   0   4   7        0.64        1.57      1.07 o
   1   4   7        0.03        2.39      1.14 o
   2   4   7        0.63        2.16      1.11 o
   3   4   7      457.92      423.82      8.47 o
   4   4   7        0.40        2.18      1.61 o
   5   4   7        8.72       12.86      2.08 o
   6   4   7        8.32       10.32      2.37 o
   7   4   7       16.78       14.13      2.35 o
   8   4   7       24.58       23.44      2.49 o
   9   4   7       36.89       36.61      4.64 o
  10   4   7        0.31       -2.52      3.68 o
  11   4   7       36.80       42.07      7.12 o
 -13   5   7        0.00       -1.44      6.47 o
 -12   5   7       76.92      109.35     13.67 o
 -11   5   7        0.16        5.31      4.56 o
 -10   5   7       61.38       65.52      3.77 o
  -9   5   7       16.04       13.58      2.52 o
  -8   5   7        0.12        1.61      2.04 o
  -7   5   7       41.28       29.29      3.62 o
  -6   5   7       58.14       58.67      4.82 o
  -5   5   7       31.03       28.86      3.07 o
  -4   5   7       17.61       18.44      1.92 o
  -3   5   7      609.41      636.84      9.22 o
  -2   5   7      141.45      142.06      3.79 o
  -1   5   7     1794.75     1807.45     19.61 o
   0   5   7      341.92      339.90      6.00 o
   1   5   7        0.58       -0.71      1.03 o
   2   5   7        2.21        2.15      1.19 o
   3   5   7      137.13      134.20      4.26 o
   4   5   7      290.92      293.63     11.39 o
   5   5   7      708.44      673.89     11.22 o
   6   5   7      128.21      125.89      5.12 o
   7   5   7        5.67        2.97      2.23 o
   8   5   7       12.04       15.60      3.60 o
   9   5   7        4.25        5.16      3.31 o
  10   5   7        4.47        1.87      3.49 o
  11   5   7        3.03        2.05      5.22 o
 -12   6   7        2.48       -5.40      5.40 o
 -11   6   7       42.44       47.68      7.91 o
 -10   6   7       12.66       14.79      4.65 o
  -9   6   7       43.32       44.33      8.27 o
  -8   6   7        3.43        3.68      2.60 o
  -7   6   7        7.37        2.09      2.99 o
  -6   6   7      113.09      136.48      6.34 o
  -5   6   7      621.18      615.12     10.31 o
  -4   6   7      776.49      772.44     13.73 o
  -3   6   7      275.22      278.72      7.02 o
  -2   6   7       42.00       25.93      2.07 o
  -1   6   7      877.93      967.37     14.17 o
   0   6   7        1.78        2.33      1.45 o
   1   6   7     1051.59     1104.61     14.17 o
   2   6   7      576.88      564.18      9.73 o
   3   6   7       29.04       26.93      2.49 o
   4   6   7        1.45        0.22      1.60 o
   5   6   7        4.38        6.28      2.96 o
   6   6   7       30.44       36.25      3.52 o
   7   6   7       15.43       11.14      3.41 o
   8   6   7        4.48        2.34      3.15 o
   9   6   7       14.67       11.81      3.73 o
  10   6   7       13.26       12.15      4.28 o
 -12   7   7       23.03       14.39      7.91 o
 -11   7   7        0.21        4.46      4.30 o
 -10   7   7        1.16       -0.67      3.53 o
  -9   7   7        4.04        3.22      3.53 o
  -8   7   7       16.58       14.89      4.23 o
  -7   7   7        0.10       -2.43      3.11 o
  -6   7   7       58.20       54.04      5.95 o
  -5   7   7       42.06       45.60      3.40 o
  -4   7   7        5.62        4.01      2.22 o
  -3   7   7      454.53      468.04      9.87 o
  -2   7   7      233.54      222.60      6.42 o
  -1   7   7      290.59      279.16      6.36 o
   0   7   7       75.15       66.52      3.26 o
   1   7   7       67.50       57.48      2.93 o
   2   7   7        1.03        3.71      1.91 o
   3   7   7       16.77       17.09      2.36 o
   4   7   7       24.57       14.69      3.64 o
   5   7   7       51.09       43.09      3.70 o
   6   7   7       48.50       49.85      4.77 o
   7   7   7       11.99       17.34      7.22 o
   8   7   7        1.58        1.51      6.65 o
   9   7   7        8.82       10.27      7.01 o
  10   7   7        2.09       -1.12      4.49 o
 -11   8   7       16.18       19.84      5.72 o
 -10   8   7       27.00       30.45      6.29 o
  -9   8   7        0.07       -0.24      3.63 o
  -8   8   7       36.84       35.98      5.72 o
  -7   8   7       44.53       38.92      8.92 o
  -6   8   7       26.82       27.50      3.90 o
  -5   8   7       45.65       41.51      4.29 o
  -4   8   7      429.33      448.11      9.96 o
  -3   8   7      102.35      106.33      4.74 o
  -2   8   7        1.22        1.44      1.95 o
  -1   8   7       59.13       43.76      3.22 o
   0   8   7        1.72        1.51      1.90 o
   1   8   7      270.44      267.63      8.63 o
   2   8   7        4.97        2.42      2.35 o
   3   8   7      116.50      113.24      5.85 o
   4   8   7       17.34       20.55      4.58 o
   5   8   7        8.34        7.78      3.98 o
   6   8   7        9.31        9.71      6.11 o
   7   8   7        1.48        4.68      6.47 o
   8   8   7       43.99       37.77      9.71 o
   9   8   7       16.37       17.99      8.27 o
 -10   9   7       10.31        9.19      5.01 o
  -9   9   7       23.99       23.08      5.58 o
  -8   9   7        2.86        3.31      3.71 o
  -7   9   7        0.76       -1.33      4.27 o
  -6   9   7       16.93       17.45      4.58 o
  -5   9   7        8.07        7.27      3.68 o
  -4   9   7        0.05        0.12      2.49 o
  -3   9   7        7.24       15.01      3.31 o
  -2   9   7        3.74        2.79      2.68 o
  -1   9   7       14.91       13.93      2.96 o
   0   9   7      126.25      139.63      5.73 o
   1   9   7       23.44       18.32      4.30 o
   2   9   7       28.13       23.98      4.27 o
   3   9   7        6.61        2.99      2.83 o
   4   9   7       39.50       34.62      5.60 o
   5   9   7       10.93        5.04      5.76 o
   6   9   7        2.00        6.47      6.11 o
   7   9   7       23.51       11.87      7.55 o
   8   9   7        0.12        8.63      7.55 o
  -9  10   7        0.02        2.16      6.11 o
  -8  10   7       19.46       23.38      7.55 o
  -7  10   7       11.64       12.59      6.83 o
  -6  10   7        2.97        4.32      5.76 o
  -5  10   7        1.54        4.32      5.40 o
  -4  10   7        3.25       -3.60      4.68 o
  -3  10   7        0.16       -2.56      3.17 o
  -2  10   7        5.04        1.77      3.28 o
  -1  10   7       56.23       52.77      6.83 o
   0  10   7        4.56        2.56      3.37 o
   1  10   7       17.28       19.06      7.55 o
   2  10   7        3.84       -1.05      3.43 o
   3  10   7       20.04       18.33      4.95 o
   4  10   7        6.90       15.47      7.19 o
   5  10   7       53.33       41.01      9.35 o
   6  10   7        7.67       11.87      7.91 o
   7  10   7        2.63       11.51      7.91 o
  -7  11   7        1.55        1.80      6.11 o
  -6  11   7        2.20       -5.04      5.04 o
  -5  11   7        3.86        3.60      6.11 o
  -4  11   7       15.54       25.18      7.55 o
  -3  11   7        0.77        2.88      5.40 o
  -2  11   7        9.63       13.55      4.70 o
  -1  11   7        5.91        4.09      4.19 o
   0  11   7       56.12       60.80      8.09 o
   1  11   7        3.64        0.30      4.50 o
   2  11   7        1.48       -5.40      5.40 o
   3  11   7       29.51       32.37      9.35 o
   4  11   7       21.41       19.42      8.63 o
   5  11   7        8.51        9.71      7.55 o
   6  11   7        6.53        0.72      7.91 o
  -5  12   7        1.38       -5.40      5.40 o
  -4  12   7       32.87       46.76      9.71 o
  -3  12   7       36.79       38.49      8.99 o
  -2  12   7        6.42       -0.72      4.14 o
  -1  12   7        4.27        0.05      4.23 o
   0  12   7       29.22       37.11      6.48 o
   1  12   7       10.46        2.84      4.49 o
   2  12   7       16.13       19.06      8.63 o
   3  12   7        5.21        1.44      7.19 o
   4  12   7        5.29       -1.44      7.55 o
 -13   0   8        6.95        6.11      7.91 o
 -12   0   8       12.17       29.14      8.63 o
 -11   0   8      138.40      153.23     14.03 o
 -10   0   8        6.95       12.59      6.11 o
  -9   0   8      316.44      328.41     18.70 o
  -8   0   8     1531.79     1562.47     33.60 o
  -7   0   8      486.18      441.76     13.05 o
  -6   0   8      185.78      205.77      5.06 o
  -5   0   8       55.37       59.45      2.89 o
  -4   0   8       57.63       87.56      3.43 o
  -3   0   8     2267.35     2198.85     30.35 o
  -2   0   8       23.08       19.36      1.97 o
  -1   0   8      301.82      243.08      6.39 o
   0   0   8      260.87      280.75      6.15 o
   1   0   8     1772.38     1706.96     28.70 o
   2   0   8     1589.69     1493.69     25.06 o
   3   0   8      304.89      244.99      8.49 o
   4   0   8       29.89       31.56      2.21 o
   5   0   8       91.64       83.91      3.48 o
   6   0   8       43.59       35.34      6.65 o
   7   0   8      191.75      179.47      8.71 o
   8   0   8       78.40       55.75      8.99 o
   9   0   8       25.01       14.75      6.47 o
  10   0   8       15.59       15.83      7.19 o
  11   0   8        9.47       -5.76      6.11 o
 -13   1   8        1.56        4.83      7.55 o
 -12   1   8        1.74        2.70      4.32 o
 -11   1   8       17.49        9.57      4.56 o
 -10   1   8        4.45        4.03      3.94 o
  -9   1   8       13.46       15.97      5.14 o
  -8   1   8      400.75      409.24      8.92 o
  -7   1   8      125.59      110.96      3.54 o
  -6   1   8       61.11       72.50      2.86 o
  -5   1   8       91.46       96.33      2.53 o
  -4   1   8       36.06       32.15      1.59 o
  -3   1   8      231.09      191.14      3.56 o
  -2   1   8       39.70       41.15      1.77 o
  -1   1   8       46.98       53.82      2.25 o
   0   1   8       38.42       33.73      2.31 o
   1   1   8      495.94      546.98      7.99 o
   2   1   8      296.53      280.69      5.13 o
   3   1   8       49.05       58.86      2.29 o
   4   1   8       20.04       21.49      1.38 o
   5   1   8       11.59       14.11      1.56 o
   6   1   8       98.04       94.88      4.45 o
   7   1   8       17.39       13.78      2.41 o
   8   1   8        1.07        4.77      2.73 o
   9   1   8        1.13       -1.95      4.50 o
  10   1   8        0.02        3.31      4.32 o
  11   1   8        1.83       -0.56      3.94 o
 -13   2   8        0.70        5.77      4.81 o
 -12   2   8        3.04        6.54      4.56 o
 -11   2   8       23.28       28.05      5.58 o
 -10   2   8       42.03       46.37      6.65 o
  -9   2   8       29.51       28.51      3.75 o
  -8   2   8     1081.17     1013.51     16.54 o
  -7   2   8      418.65      406.55     13.34 o
  -6   2   8       35.97       29.52      2.34 o
  -5   2   8        1.64        2.74      1.01 o
  -4   2   8      108.14      102.96      2.59 o
  -3   2   8      307.82      314.43      4.77 o
  -2   2   8      249.14      221.46      3.83 o
  -1   2   8      118.40      102.85      3.05 o
   0   2   8        8.20        3.64      1.10 o
   1   2   8      233.57      225.00      4.54 o
   2   2   8      638.60      614.18      8.75 o
   3   2   8     1491.46     1485.14     17.18 o
   4   2   8       23.70       21.99      2.16 o
   5   2   8      168.22      171.59      5.43 o
   6   2   8       52.40       61.00      3.26 o
   7   2   8      109.65      126.77      6.57 o
   8   2   8       34.41       39.36      4.33 o
   9   2   8       52.03       47.06      6.48 o
  10   2   8       19.20       16.30     11.33 o
  11   2   8        2.19       -0.18      4.05 o
 -13   3   8        0.87       -3.05      4.81 o
 -12   3   8        6.24        1.02      4.56 o
 -11   3   8       14.16        9.86      4.81 o
 -10   3   8        4.01        1.68      2.79 o
  -9   3   8       89.77       83.29      5.14 o
  -8   3   8       15.92       25.03      2.76 o
  -7   3   8       55.74       59.25      3.57 o
  -6   3   8      301.71      289.22      6.30 o
  -5   3   8      403.07      370.55      6.43 o
  -4   3   8        9.61        8.63      1.23 o
  -3   3   8        1.44        1.54      1.05 o
  -2   3   8       51.20       71.38      2.31 o
  -1   3   8      164.64      177.27      3.76 o
   0   3   8      275.77      287.85      4.92 o
   1   3   8      229.46      208.46      4.08 o
   2   3   8      316.23      294.53      5.36 o
   3   3   8        9.61        7.57      1.27 o
   4   3   8      474.70      447.40      8.21 o
   5   3   8      142.91      122.26      5.86 o
   6   3   8      263.69      250.25      5.95 o
   7   3   8      115.41      119.92      4.67 o
   8   3   8        5.34        6.09      3.04 o
   9   3   8        5.52        4.66      3.03 o
  10   3   8        0.71       -1.98      3.82 o
  11   3   8        0.74       -2.40      5.22 o
 -13   4   8        0.99       -1.93      5.40 o
 -12   4   8       28.01       21.10      5.83 o
 -11   4   8        1.44        2.43      7.55 o
 -10   4   8       28.59       26.80      3.95 o
  -9   4   8       46.53       42.86      3.31 o
  -8   4   8       89.50       85.95      4.36 o
  -7   4   8      287.54      288.68      9.23 o
  -6   4   8      140.73      141.50      4.51 o
  -5   4   8        2.09        3.14      1.74 o
  -4   4   8       38.84       34.99      2.04 o
  -3   4   8      129.57      126.02      3.05 o
  -2   4   8      128.45      136.95      3.36 o
  -1   4   8      554.28      557.15      7.77 o
   0   4   8      118.31      129.61      3.36 o
   1   4   8       20.65       26.80      1.81 o
   2   4   8      153.39      135.76      3.61 o
   3   4   8     1270.25     1261.87     17.69 o
   4   4   8      540.29      506.54      9.12 o
   5   4   8      178.05      176.60      5.93 o
   6   4   8        3.95        2.36      2.11 o
   7   4   8       21.02       18.58      2.71 o
   8   4   8       38.90       39.45      3.00 o
   9   4   8       23.88       24.63      4.27 o
  10   4   8        5.68        3.27      4.14 o
  11   4   8        0.24       -1.84      4.68 o
 -12   5   8       43.85       67.98     12.23 o
 -11   5   8       17.46       15.75      4.84 o
 -10   5   8        0.70       -1.33      2.91 o
  -9   5   8        0.49        0.28      2.11 o
  -8   5   8      426.68      383.68     11.04 o
  -7   5   8      285.16      258.53     12.06 o
  -6   5   8       77.18       68.78      3.69 o
  -5   5   8        1.04        0.34      1.75 o
  -4   5   8     1115.34     1149.40     16.43 o
  -3   5   8      525.90      521.80      8.25 o
  -2   5   8      343.83      339.09      6.23 o
  -1   5   8       46.99       43.71      3.14 o
   0   5   8        0.15        0.60      1.30 o
   1   5   8      602.09      621.81      8.58 o
   2   5   8       95.67      105.46      3.25 o
   3   5   8        0.41        0.75      1.73 o
   4   5   8      582.73      607.04     10.54 o
   5   5   8      120.58      123.75      4.49 o
   6   5   8       30.46       22.07      3.12 o
   7   5   8       17.67       22.43      2.98 o
   8   5   8       10.23       10.17      4.26 o
   9   5   8        2.41        0.38      3.64 o
  10   5   8        0.12        1.05      3.54 o
 -12   6   8        1.18        4.68      7.55 o
 -11   6   8        5.11       12.59      9.35 o
 -10   6   8        0.78       -3.19      3.19 o
  -9   6   8        2.81       -0.99      2.93 o
  -8   6   8       42.69       31.14      5.10 o
  -7   6   8      140.29      124.16      7.84 o
  -6   6   8      114.52      113.47      7.41 o
  -5   6   8      136.41      135.87      4.79 o
  -4   6   8        2.54        2.19      1.94 o
  -3   6   8      165.66      162.91      5.54 o
  -2   6   8      934.99      962.09     13.08 o
  -1   6   8      149.70      159.43      4.35 o
   0   6   8      375.39      400.35      7.09 o
   1   6   8       12.21       11.81      1.85 o
   2   6   8       30.34       26.45      2.06 o
   3   6   8       21.16       17.70      2.43 o
   4   6   8      639.44      609.36     10.77 o
   5   6   8       35.42       38.10      3.54 o
   6   6   8        0.01       -0.42      1.99 o
   7   6   8        0.20       -0.27      2.83 o
   8   6   8       32.74       40.40      4.98 o
   9   6   8        3.61        4.75      4.65 o
  10   6   8        0.97        3.87      4.01 o
 -11   7   8       15.94       13.86      5.27 o
 -10   7   8        4.40        9.95      9.35 o
  -9   7   8        3.91        4.54      3.79 o
  -8   7   8       62.80       54.69      6.30 o
  -7   7   8       10.00       17.27      4.45 o
  -6   7   8       80.50       75.62      5.30 o
  -5   7   8        0.02       -1.68      1.97 o
  -4   7   8      492.60      496.32     10.58 o
  -3   7   8      319.12      348.83      8.52 o
  -2   7   8       70.37       69.32      3.89 o
  -1   7   8       73.30       85.52      4.13 o
   0   7   8      566.91      508.31      9.30 o
   1   7   8       57.99       63.06      3.20 o
   2   7   8        0.10        1.71      1.94 o
   3   7   8       35.61       29.86      2.87 o
   4   7   8       23.13       35.47      3.11 o
   5   7   8       12.56       18.29      3.13 o
   6   7   8       26.89       27.67      4.24 o
   7   7   8       47.17       62.19     12.37 o
   8   7   8        0.10       -3.89      3.89 o
   9   7   8        0.85       -4.14      4.32 o
 -11   8   8       19.93       26.33      6.30 o
 -10   8   8        8.02        9.10      7.19 o
  -9   8   8        0.07       -3.32      3.32 o
  -8   8   8        8.29       10.25      4.86 o
  -7   8   8        0.47        1.76      3.37 o
  -6   8   8        1.40        2.15      2.78 o
  -5   8   8        1.76        3.22      2.83 o
  -4   8   8      112.81      118.38      5.12 o
  -3   8   8       60.66       62.49      4.18 o
  -2   8   8      109.75      103.61      5.14 o
  -1   8   8       67.11       58.33      3.79 o
   0   8   8       15.61       12.60      2.48 o
   1   8   8        0.08       -1.58      1.58 o
   2   8   8        1.30        6.03      2.73 o
   3   8   8      128.91      132.82      6.56 o
   4   8   8       13.08       17.15      4.68 o
   5   8   8        0.21        1.80      5.76 o
   6   8   8        1.53       -0.36      5.76 o
   7   8   8        0.08       11.87      7.19 o
   8   8   8       32.02       46.76     10.43 o
 -10   9   8        4.69        5.76      4.83 o
  -9   9   8        9.93       14.87      4.95 o
  -8   9   8        7.74       10.02      4.50 o
  -7   9   8        1.70       -2.94      3.04 o
  -6   9   8        1.07        1.49      3.28 o
  -5   9   8       19.41       22.27      4.81 o
  -4   9   8        0.64       -2.42      2.42 o
  -3   9   8       27.54       30.28      4.99 o
  -2   9   8        7.64        9.96      2.97 o
  -1   9   8       24.30       25.06      3.41 o
   0   9   8       58.28       59.13      4.22 o
   1   9   8       53.17       46.92      5.58 o
   2   9   8       15.28       20.20      4.85 o
   3   9   8       28.21       25.11      4.02 o
   4   9   8       17.21       10.79      6.47 o
   5   9   8        0.01       -2.16      5.40 o
   6   9   8       14.20       -3.24      6.11 o
   7   9   8       29.47       53.96     10.43 o
   8   9   8        0.24        1.44      7.55 o
  -8  10   8        4.87        0.00      6.11 o
  -7  10   8       11.38        7.91      6.83 o
  -6  10   8       66.96      101.44     11.87 o
  -5  10   8        0.19       -3.96      3.96 o
  -4  10   8        3.88        1.80      4.68 o
  -3  10   8        7.03       12.77      4.32 o
  -2  10   8        8.31       14.93      4.58 o
  -1  10   8       31.82       23.19      4.81 o
   0  10   8        7.54        3.26      3.79 o
   1  10   8       30.79       46.91      6.04 o
   2  10   8        0.71        4.08      3.89 o
   3  10   8       10.39       13.46      4.56 o
   4  10   8        0.19       -5.04      5.04 o
   5  10   8       11.77        8.99      7.19 o
   6  10   8        7.96       17.27      8.63 o
  -7  11   8        8.42        7.91      6.83 o
  -6  11   8        7.26       -3.96      5.76 o
  -5  11   8        1.81        1.44      5.76 o
  -4  11   8       19.80       21.94      7.55 o
  -3  11   8        2.70       -3.60      5.04 o
  -2  11   8        6.81        5.02      4.19 o
  -1  11   8        3.74        3.42      4.40 o
   0  11   8        3.38        1.18      3.96 o
   1  11   8        0.30       -0.20      3.98 o
   2  11   8        4.42       -2.88      5.76 o
   3  11   8        5.14        3.24      6.83 o
   4  11   8        0.35       -0.36      6.83 o
   5  11   8        3.84        8.99      7.91 o
  -5  12   8        1.51       -5.40      5.76 o
  -4  12   8        2.16        2.88      5.76 o
  -3  12   8       20.95       24.10      8.27 o
  -2  12   8       27.49       31.52      9.71 o
  -1  12   8       47.38       51.90      6.96 o
   0  12   8       25.22       17.29      8.81 o
   1  12   8        0.10       -0.84      5.04 o
   2  12   8        4.68        3.96      7.19 o
   3  12   8        6.42        6.11      7.19 o
 -13   1   9      122.80      118.67     10.04 o
 -12   1   9       73.73      105.22     11.69 o
 -11   1   9        2.55       -0.28      4.05 o
 -10   1   9        0.15       -0.08      3.71 o
  -9   1   9      136.33      111.16      6.14 o
  -8   1   9        2.07        3.38      2.31 o
  -7   1   9       64.31       76.08      3.95 o
  -6   1   9       94.28       84.95      2.87 o
  -5   1   9      228.23      227.05      4.10 o
  -4   1   9     1493.53     1533.64     15.96 o
  -3   1   9     1548.26     1629.26     21.51 o
  -2   1   9      131.35      121.06      4.02 o
  -1   1   9       40.88       48.02      2.01 o
   0   1   9      154.18      131.05      3.26 o
   1   1   9       50.22       67.93      2.65 o
   2   1   9      616.81      614.94      8.99 o
   3   1   9       30.92       35.15      2.08 o
   4   1   9      224.22      215.53      4.80 o
   5   1   9        2.20        4.12      1.66 o
   6   1   9      949.17     1000.33     17.25 o
   7   1   9      270.89      275.07     11.47 o
   8   1   9       57.61       58.51      5.40 o
   9   1   9       19.46       28.24      5.72 o
  10   1   9      100.05      124.77      9.92 o
  11   1   9        0.89       -4.45      4.45 o
 -13   2   9       30.27       34.48      6.60 o
 -12   2   9        0.04       -6.20      8.27 o
 -11   2   9       48.58       62.12      7.32 o
 -10   2   9       42.93       35.04      6.10 o
  -9   2   9        0.62       -2.27      2.52 o
  -8   2   9      156.17      125.37      4.69 o
  -7   2   9      394.56      427.21      9.43 o
  -6   2   9        1.54       -1.61      1.61 o
  -5   2   9       76.84       91.44      3.70 o
  -4   2   9       40.71       51.03      2.03 o
  -3   2   9      218.41      247.51      4.33 o
  -2   2   9      484.59      491.58      9.35 o
  -1   2   9      209.17      212.54      4.27 o
   0   2   9       21.95       20.61      1.68 o
   1   2   9       41.70       42.72      2.51 o
   2   2   9      294.50      312.20      5.79 o
   3   2   9       30.70       24.52      1.87 o
   4   2   9        8.82        6.94      1.84 o
   5   2   9        5.51       10.04      1.93 o
   6   2   9       26.52       28.23      2.93 o
   7   2   9       19.04       19.92      5.37 o
   8   2   9        4.43        5.36      3.04 o
   9   2   9        2.05        4.35      4.19 o
  10   2   9       50.43       68.56      8.01 o
  11   2   9        0.08       -0.54      4.70 o
 -13   3   9        0.19       -4.58      4.58 o
 -12   3   9        3.21        5.89      4.92 o
 -11   3   9        3.08        5.10      4.45 o
 -10   3   9      113.47      117.47      6.54 o
  -9   3   9       83.69       68.53      5.35 o
  -8   3   9       62.78       50.19      4.57 o
  -7   3   9      671.07      648.45     12.35 o
  -6   3   9      104.83       94.41      3.87 o
  -5   3   9        2.36        0.55      1.26 o
  -4   3   9       86.19      102.21      2.85 o
  -3   3   9     1525.23     1475.81     15.57 o
  -2   3   9       19.33       28.01      1.92 o
  -1   3   9       47.01       39.35      2.13 o
   0   3   9      102.88       96.29      2.99 o
   1   3   9      573.20      585.70      8.85 o
   2   3   9       11.80       10.36      1.65 o
   3   3   9       14.35       16.20      1.65 o
   4   3   9        0.01       -0.20      1.71 o
   5   3   9       17.45       17.12      2.21 o
   6   3   9      637.13      625.75     12.28 o
   7   3   9       42.50       42.68      3.89 o
   8   3   9       54.06       53.73      9.02 o
   9   3   9       11.69       14.30      3.78 o
  10   3   9        4.98        3.92      9.71 o
  11   3   9        0.58       -3.80      4.56 o
 -13   4   9       10.95        9.28      5.68 o
 -12   4   9        0.01        0.03      5.58 o
 -11   4   9       13.67       18.06      5.27 o
 -10   4   9       33.91       26.26      2.67 o
  -9   4   9      170.01      179.58      6.13 o
  -8   4   9       82.58       72.81      5.18 o
  -7   4   9      187.96      213.22      8.80 o
  -6   4   9        6.14        8.16      2.07 o
  -5   4   9      215.73      206.82      5.46 o
  -4   4   9      171.35      153.20      4.00 o
  -3   4   9      272.86      277.43      5.90 o
  -2   4   9       16.67       25.91      2.19 o
  -1   4   9        0.10        0.99      1.39 o
   0   4   9      339.36      357.64      6.05 o
   1   4   9      120.75      128.88      3.80 o
   2   4   9      151.06      153.15      4.03 o
   3   4   9        5.12        7.39      2.03 o
   4   4   9       77.23       68.06      3.52 o
   5   4   9      320.46      342.25      7.46 o
   6   4   9      161.77      163.05      6.88 o
   7   4   9       47.37       51.53      5.63 o
   8   4   9        8.22        8.25      3.60 o
   9   4   9        4.75        0.63      3.24 o
  10   4   9       35.98       27.72      6.20 o
 -12   5   9        3.21        8.63      7.55 o
 -11   5   9       14.39        7.96     12.59 o
 -10   5   9       34.35       37.99      4.75 o
  -9   5   9        0.65       -0.04      2.80 o
  -8   5   9       46.32       41.92      4.46 o
  -7   5   9       84.11       82.08      5.30 o
  -6   5   9       50.86       46.65      3.03 o
  -5   5   9       16.42       17.77      3.18 o
  -4   5   9      196.28      205.36      8.98 o
  -3   5   9      486.68      476.47      9.93 o
  -2   5   9      211.44      232.80      5.83 o
  -1   5   9      362.20      348.84      7.23 o
   0   5   9        1.31        0.96      1.55 o
   1   5   9        9.79       13.19      2.06 o
   2   5   9      252.27      288.67      5.73 o
   3   5   9       34.72       32.67      2.84 o
   4   5   9        0.04       -1.05      1.87 o
   5   5   9      147.61      133.17      5.44 o
   6   5   9        4.89        7.11      2.56 o
   7   5   9       24.73       25.13      4.22 o
   8   5   9       12.38        8.09      4.11 o
   9   5   9        1.31       -1.34      3.24 o
  10   5   9        6.62        6.93      5.07 o
 -12   6   9       12.49       24.82      9.35 o
 -11   6   9        3.87        1.60      4.14 o
 -10   6   9        0.71       -2.09      3.79 o
  -9   6   9       57.86       65.98      6.96 o
  -8   6   9       11.74       13.06      4.19 o
  -7   6   9        8.80        4.42      3.45 o
  -6   6   9       26.41       26.21      3.78 o
  -5   6   9       96.81       97.84      5.40 o
  -4   6   9      277.76      293.21      7.30 o
  -3   6   9       27.91       34.93      2.78 o
  -2   6   9       50.42       52.07      3.19 o
  -1   6   9      180.44      165.44      5.07 o
   0   6   9      290.11      289.05      6.04 o
   1   6   9      192.48      177.34      5.05 o
   2   6   9       28.50       29.90      2.09 o
   3   6   9        0.13       -1.82      1.82 o
   4   6   9        0.54       -1.23      2.75 o
   5   6   9        2.99        3.08      2.45 o
   6   6   9       87.53       88.56      6.16 o
   7   6   9        0.44        0.23      3.19 o
   8   6   9        3.18        3.10      3.57 o
   9   6   9       28.14       42.43      5.77 o
 -11   7   9        0.82       -2.62      4.32 o
 -10   7   9        0.82        1.62      4.86 o
  -9   7   9        4.87        5.99      4.30 o
  -8   7   9        2.90        5.76      3.89 o
  -7   7   9        0.36        0.52      3.37 o
  -6   7   9       40.53       49.82      4.77 o
  -5   7   9       60.65       51.83      3.90 o
  -4   7   9       53.37       59.31      3.92 o
  -3   7   9       60.20       54.87      3.71 o
  -2   7   9       88.57       83.56      7.32 o
  -1   7   9      117.44       89.76      4.29 o
   0   7   9        8.57        4.70      1.91 o
   1   7   9       40.10       47.83      2.92 o
   2   7   9       44.53       54.50      3.95 o
   3   7   9        5.63        4.41      2.08 o
   4   7   9      145.97      133.97      7.39 o
   5   7   9       23.11       20.96      3.93 o
   6   7   9        9.52        8.95      3.57 o
   7   7   9        5.54        1.66      3.31 o
   8   7   9       27.84       41.19      6.74 o
   9   7   9        0.47       -3.03      5.58 o
 -10   8   9        7.82       13.85      5.46 o
  -9   8   9       10.01       17.80      5.32 o
  -8   8   9        2.19        3.89      4.14 o
  -7   8   9       23.87       26.21      5.34 o
  -6   8   9       10.65       11.41      3.24 o
  -5   8   9       40.90       35.58      4.84 o
  -4   8   9        0.40        1.03      2.28 o
  -3   8   9        2.18        4.23      3.27 o
  -2   8   9        0.35       -0.03      2.11 o
  -1   8   9      311.35      297.43      7.96 o
   0   8   9        0.04        0.04      1.92 o
   1   8   9       57.52       56.59      3.21 o
   2   8   9       52.15       50.22      4.11 o
   3   8   9       39.30       38.39      4.29 o
   4   8   9       11.78       28.87      5.07 o
   5   8   9        5.62        3.96      5.76 o
   6   8   9        3.07       -2.52      5.04 o
   7   8   9        1.67        7.19      7.19 o
   8   8   9        2.10        3.24      6.47 o
  -9   9   9        0.54       -3.24      4.30 o
  -8   9   9       16.38       16.62      5.17 o
  -7   9   9        0.14        5.07      4.05 o
  -6   9   9        9.73       10.53      4.68 o
  -5   9   9        2.64       -0.72      4.32 o
  -4   9   9       31.46       46.12      5.58 o
  -3   9   9        2.56        1.98      3.31 o
  -2   9   9        0.65       -3.05      3.05 o
  -1   9   9        0.30       -2.92      2.92 o
   0   9   9       59.57       42.27      5.53 o
   1   9   9       37.28       31.35      5.21 o
   2   9   9        1.17       -2.73      2.73 o
   3   9   9        0.11       -2.05      2.96 o
   4   9   9        1.44       -3.24      5.40 o
   5   9   9       14.20       26.62      7.91 o
   6   9   9        2.25        5.04      6.47 o
   7   9   9        2.68        3.96      7.55 o
  -8  10   9        1.30       -1.08      6.11 o
  -7  10   9       16.43       21.94      8.27 o
  -6  10   9        5.52       10.43      6.47 o
  -5  10   9        0.04       -1.44      5.40 o
  -4  10   9        5.15        8.63      6.11 o
  -3  10   9        9.17        8.66      5.40 o
  -2  10   9       70.62       77.97     11.69 o
  -1  10   9       21.26       15.65      4.58 o
   0  10   9        1.78       -0.18      3.82 o
   1  10   9        1.04        1.96      5.40 o
   2  10   9        9.87       18.70      5.09 o
   3  10   9        6.01        5.04      6.83 o
   4  10   9        2.10       -0.72      6.47 o
   5  10   9        0.58        4.32      7.19 o
   6  10   9       11.64       13.67      7.91 o
  -6  11   9        2.84        9.35      6.47 o
  -5  11   9       18.66       29.86      8.63 o
  -4  11   9        6.24        3.60      6.11 o
  -3  11   9        0.01        0.72      5.04 o
  -2  11   9        7.62        6.08      4.45 o
  -1  11   9        6.55        4.42      4.45 o
   0  11   9       26.27       32.55      5.94 o
   1  11   9        1.33       -0.39      4.19 o
   2  11   9        0.48        0.36      5.76 o
   3  11   9        2.13        4.32      7.19 o
   4  11   9        5.00        9.35      7.55 o
  -4  12   9        6.37        3.96      6.11 o
  -3  12   9       32.69       56.83     10.79 o
  -2  12   9        2.52       11.13      5.07 o
  -1  12   9        9.86        5.57      8.45 o
   0  12   9        1.15        3.26      4.92 o
   1  12   9        0.56       -1.51     11.33 o
 -13   0  10       22.31       13.67      7.55 o
 -12   0  10        0.28       -2.88      6.11 o
 -11   0  10       12.72        5.40      6.47 o
 -10   0  10       64.15       57.55      9.71 o
  -9   0  10      339.73      352.09     12.53 o
  -8   0  10       36.57       42.69      4.99 o
  -7   0  10      162.86      153.18     11.69 o
  -6   0  10        2.69        2.46      3.11 o
  -5   0  10       36.84       39.02      5.21 o
  -4   0  10      420.81      414.33     10.20 o
  -3   0  10      362.01      364.83      9.35 o
  -2   0  10      806.17      707.30     19.13 o
  -1   0  10       48.77       44.04      6.48 o
   0   0  10      675.47      602.70     13.00 o
   1   0  10     1075.96     1142.90     21.03 o
   2   0  10        3.76        3.41      2.17 o
   3   0  10      307.19      291.91      8.18 o
   4   0  10      311.75      309.33     14.83 o
   5   0  10      176.84      178.60      5.68 o
   6   0  10      482.16      493.67     15.46 o
   7   0  10       52.56       49.23      5.76 o
   8   0  10      101.13      107.55     12.59 o
   9   0  10        7.67        8.63      6.83 o
  10   0  10       21.95       13.31      7.55 o
 -13   1  10       11.24       13.52      5.58 o
 -12   1  10       22.71       30.30      8.99 o
 -11   1  10        7.20        8.27      4.56 o
 -10   1  10       34.33       27.54      6.29 o
  -9   1  10       90.66       87.89      5.66 o
  -8   1  10        0.33        0.10      2.23 o
  -7   1  10       21.69       17.50      2.90 o
  -6   1  10       10.43        6.17      2.37 o
  -5   1  10        0.03        1.21      1.55 o
  -4   1  10      104.50       93.28      3.84 o
  -3   1  10        0.32       -1.17      1.20 o
  -2   1  10      102.62      106.84      3.17 o
  -1   1  10       73.17       80.71      3.05 o
   0   1  10      142.20      139.05      3.95 o
   1   1  10       27.61       30.48      2.24 o
   2   1  10      363.74      369.43      6.61 o
   3   1  10      130.11      135.50      3.84 o
   4   1  10       60.05       63.05      2.67 o
   5   1  10       47.11       38.52      2.72 o
   6   1  10       25.02       19.88      2.56 o
   7   1  10        0.04       -2.10      2.10 o
   8   1  10        8.87       12.66      3.49 o
   9   1  10        1.36       -2.34      4.07 o
  10   1  10        2.54       10.27      7.55 o
 -13   2  10       15.18       13.75      5.62 o
 -12   2  10       13.79       20.39      5.78 o
 -11   2  10       40.03       54.29      8.09 o
 -10   2  10       22.90       16.26      4.22 o
  -9   2  10      118.64      135.24     11.62 o
  -8   2  10        1.99        8.25      2.55 o
  -7   2  10       23.40       25.47      2.98 o
  -6   2  10       28.47       31.28      2.08 o
  -5   2  10       84.37       97.31      3.92 o
  -4   2  10        2.57        4.16      1.69 o
  -3   2  10        0.00       -0.45      1.33 o
  -2   2  10        2.52        0.09      1.36 o
  -1   2  10      150.46      128.51      4.32 o
   0   2  10       68.07       76.20      3.02 o
   1   2  10      114.36      108.24      3.54 o
   2   2  10       22.50       24.81      2.04 o
   3   2  10      275.20      281.72      6.73 o
   4   2  10       31.03       28.84      2.21 o
   5   2  10       94.28      102.60      5.78 o
   6   2  10        7.69        5.02      1.94 o
   7   2  10        0.00        1.54      2.89 o
   8   2  10        7.25        7.00      3.37 o
   9   2  10        2.60        3.96      4.45 o
  10   2  10        0.21       -4.05      4.05 o
 -13   3  10       40.51       41.16      7.36 o
 -12   3  10       21.55       25.40      6.20 o
 -11   3  10       18.87       23.88      5.72 o
 -10   3  10       11.11        9.19      3.49 o
  -9   3  10       49.36       49.73      4.18 o
  -8   3  10       31.95       35.10      4.26 o
  -7   3  10        7.30        3.34      2.15 o
  -6   3  10       51.39       60.11      3.36 o
  -5   3  10        0.13        1.68      1.86 o
  -4   3  10        2.93        6.46      1.70 o
  -3   3  10        2.06        6.30      1.77 o
  -2   3  10      224.29      229.59      5.21 o
  -1   3  10       52.84       42.71      2.55 o
   0   3  10       14.12       14.25      1.77 o
   1   3  10       64.12       75.44      3.16 o
   2   3  10       98.19       90.86      3.29 o
   3   3  10       29.34       28.67      2.08 o
   4   3  10       19.21       24.15      3.10 o
   5   3  10       49.67       47.01      3.33 o
   6   3  10       17.37       13.99      2.28 o
   7   3  10       11.31        8.49      2.29 o
   8   3  10        3.95        2.47      3.24 o
   9   3  10       12.35       10.06      3.99 o
  10   3  10        9.06        8.21      5.21 o
 -12   4  10       46.19       53.97      9.71 o
 -11   4  10        9.87        5.11      6.83 o
 -10   4  10        7.76        3.30      3.13 o
  -9   4  10       36.35       33.75      4.44 o
  -8   4  10        0.31       -2.53      2.53 o
  -7   4  10       82.28       92.97      5.77 o
  -6   4  10      315.51      326.67      7.30 o
  -5   4  10       77.35       78.10      3.75 o
  -4   4  10       19.54       19.72      2.48 o
  -3   4  10       85.60       95.59      3.56 o
  -2   4  10       11.46       11.76      1.96 o
  -1   4  10      115.20      119.47      3.93 o
   0   4  10        9.74       10.66      1.87 o
   1   4  10        7.23        7.86      1.74 o
   2   4  10      133.07      115.56      3.72 o
   3   4  10      152.92      149.51      3.82 o
   4   4  10       16.36       18.14      2.52 o
   5   4  10       51.38       59.70      3.52 o
   6   4  10       10.71        8.68      3.06 o
   7   4  10       27.91       27.87      4.50 o
   8   4  10        0.01       -0.55      3.25 o
   9   4  10        0.08       -4.59      4.59 o
  10   4  10       49.34       61.37      8.50 o
 -12   5  10        0.52        1.80      7.19 o
 -11   5  10        3.17        1.32      5.40 o
 -10   5  10       14.56       29.33      4.62 o
  -9   5  10        4.26        1.65      3.10 o
  -8   5  10        0.73       -0.22      4.72 o
  -7   5  10       35.54       41.89      4.70 o
  -6   5  10        3.86        8.55      2.33 o
  -5   5  10        0.71        4.83      2.07 o
  -4   5  10       50.04       46.64      3.51 o
  -3   5  10       43.91       46.46      3.09 o
  -2   5  10      344.33      325.61      7.16 o
  -1   5  10      249.00      258.15      6.27 o
   0   5  10      371.79      390.64      7.27 o
   1   5  10       69.93       54.65      2.89 o
   2   5  10        2.85        2.19      1.52 o
   3   5  10       19.52       15.86      2.52 o
   4   5  10        7.19        8.17      2.27 o
   5   5  10       93.70       88.17      4.18 o
   6   5  10       20.03       14.38      7.12 o
   7   5  10        0.02        1.40      3.83 o
   8   5  10        0.00       -1.08      3.10 o
   9   5  10        1.13       -1.24      3.78 o
 -11   6  10        0.21       -4.05      4.05 o
 -10   6  10       44.01       43.77      6.71 o
  -9   6  10       18.81       28.42      5.68 o
  -8   6  10       27.53       31.57      5.44 o
  -7   6  10       22.71       24.76      5.01 o
  -6   6  10       16.21       22.17      3.66 o
  -5   6  10       68.30       81.17      4.46 o
  -4   6  10      359.31      359.90      7.84 o
  -3   6  10        3.88        3.67      1.98 o
  -2   6  10      253.42      252.06      6.41 o
  -1   6  10       34.88       27.37      2.50 o
   0   6  10      202.54      199.25      5.57 o
   1   6  10      153.63      158.85      4.57 o
   2   6  10      127.29      137.78      4.00 o
   3   6  10        0.08       -1.81      1.99 o
   4   6  10       50.82       39.19      3.40 o
   5   6  10       58.70       63.03      5.47 o
   6   6  10        7.30        9.75      3.69 o
   7   6  10        1.62        7.99      5.36 o
   8   6  10        2.11        6.21      3.79 o
   9   6  10        8.14        8.57      4.39 o
 -11   7  10        5.16        2.45      4.95 o
 -10   7  10       84.40      115.03     12.77 o
  -9   7  10        6.92        4.47      4.32 o
  -8   7  10       28.47       37.24      6.23 o
  -7   7  10        5.07        4.70      4.13 o
  -6   7  10       32.07       38.33      4.97 o
  -5   7  10       27.48       33.43      3.42 o
  -4   7  10       10.70        6.62      2.52 o
  -3   7  10      158.15      183.85      6.41 o
  -2   7  10        0.76        0.68      2.13 o
  -1   7  10        0.33       -1.63      2.04 o
   0   7  10       70.57       63.23      3.45 o
   1   7  10       21.03       26.09      2.63 o
   2   7  10      135.87      141.43      5.88 o
   3   7  10       11.54        5.70      2.80 o
   4   7  10       15.22       13.23      2.76 o
   5   7  10        0.25        2.28      3.36 o
   6   7  10       17.23       19.45      4.42 o
   7   7  10        9.63       13.26      4.28 o
   8   7  10       31.55       51.55      7.47 o
 -10   8  10        0.00       -1.12      4.56 o
  -9   8  10        0.32       -2.84      4.14 o
  -8   8  10       73.45       71.14      8.81 o
  -7   8  10        0.04       -0.32      3.63 o
  -6   8  10       29.18       29.08      4.42 o
  -5   8  10       29.59       32.15      4.43 o
  -4   8  10        6.84        4.04      2.41 o
  -3   8  10        1.97        3.23      2.39 o
  -2   8  10        0.03        2.64      2.34 o
  -1   8  10       22.26       16.92      4.78 o
   0   8  10        0.05        1.05      2.11 o
   1   8  10       91.29       83.98      3.84 o
   2   8  10       33.35       32.68      3.78 o
   3   8  10        8.34       12.61      4.49 o
   4   8  10        2.21        1.44      5.04 o
   5   8  10        0.60       -4.32      4.32 o
   6   8  10        0.29        6.47      6.47 o
   7   8  10        2.65        8.63      6.83 o
  -9   9  10        2.55       -2.37      4.56 o
  -8   9  10       26.23       27.46      6.13 o
  -7   9  10       24.90       30.97      5.97 o
  -6   9  10        0.53       -1.46      4.32 o
  -5   9  10       11.93        6.11      5.40 o
  -4   9  10        9.94        9.38      3.94 o
  -3   9  10       24.28       24.05      4.81 o
  -2   9  10        3.81        1.97      3.53 o
  -1   9  10        8.81        5.33      5.58 o
   0   9  10        4.72        5.60      3.89 o
   1   9  10        5.51        4.95      4.32 o
   2   9  10       15.80       14.56      3.73 o
   3   9  10        6.14       -1.08      5.40 o
   4   9  10        2.66       -2.88      5.04 o
   5   9  10       31.44       27.34      8.99 o
   6   9  10        8.62        9.71      6.83 o
  -8  10  10        3.48        1.44      6.11 o
  -7  10  10        1.42        0.36      6.11 o
  -6  10  10        4.73        6.83      6.11 o
  -5  10  10        0.76        4.68      6.11 o
  -4  10  10        9.71       13.67      7.19 o
  -3  10  10        9.91        7.91      4.32 o
  -2  10  10        1.18        0.36      3.68 o
  -1  10  10       52.39       69.76      6.99 o
   0  10  10        0.72        1.62      3.82 o
   1  10  10        0.88        0.49      4.05 o
   2  10  10        0.00        7.55      6.47 o
   3  10  10        0.21       -4.32      5.76 o
   4  10  10        2.20        1.80      6.11 o
   5  10  10        4.06        3.96      7.55 o
  -6  11  10        1.39       -2.88      5.76 o
  -5  11  10       11.92        5.40      6.83 o
  -4  11  10       37.34       63.31     11.15 o
  -3  11  10        7.50       10.43      6.83 o
  -2  11  10       17.51       13.55     15.47 o
  -1  11  10       22.10       21.09      5.72 o
   0  11  10        0.52        0.99      4.86 o
   1  11  10        0.02       -0.36      4.32 o
   2  11  10        1.35        2.88      6.83 o
   3  11  10       12.42       14.75      8.27 o
 -13   1  11        7.07       11.69      5.60 o
 -12   1  11        1.06        8.76      5.21 o
 -11   1  11        2.46        0.08      4.19 o
 -10   1  11        3.12        5.90      4.70 o
  -9   1  11       41.84       39.66      4.65 o
  -8   1  11       48.71       53.15      3.99 o
  -7   1  11       95.01      115.02      6.10 o
  -6   1  11      342.43      318.17     11.99 o
  -5   1  11        4.14        1.88      1.91 o
  -4   1  11       10.68       10.95      1.90 o
  -3   1  11       31.14       29.52      2.37 o
  -2   1  11        6.85        4.95      1.70 o
  -1   1  11      228.55      211.08      4.64 o
   0   1  11      354.13      311.46      6.20 o
   1   1  11      110.53       99.28      3.53 o
   2   1  11        4.03        1.44      1.56 o
   3   1  11       12.61       13.85      1.95 o
   4   1  11      233.90      230.80      7.91 o
   5   1  11      345.58      361.57      7.62 o
   6   1  11        2.90        3.96      1.62 o
   7   1  11       16.12       16.34      3.43 o
   8   1  11       16.68       19.45      4.06 o
   9   1  11       55.80       49.78      7.50 o
  10   1  11       20.20       16.97      6.11 o
 -13   2  11        0.02        1.44      5.34 o
 -12   2  11       12.88        9.91      5.21 o
 -11   2  11       11.17        3.12      8.09 o
 -10   2  11        0.26        2.62      3.14 o
  -9   2  11       43.31       32.44      2.95 o
  -8   2  11        3.29       -0.49      2.40 o
  -7   2  11       97.52       99.42      4.86 o
  -6   2  11       18.14       20.36      3.01 o
  -5   2  11      195.06      197.69      6.02 o
  -4   2  11        0.71        1.00      1.63 o
  -3   2  11       55.63       51.29      2.86 o
  -2   2  11       44.11       36.14      2.52 o
  -1   2  11        3.91        1.90      1.61 o
   0   2  11       56.98       57.81      2.93 o
   1   2  11       33.83       33.16      2.85 o
   2   2  11      220.73      238.91      5.40 o
   3   2  11      137.26      140.09      4.11 o
   4   2  11       19.41       25.43      2.17 o
   5   2  11      169.34      182.52      5.42 o
   6   2  11       67.75       67.85      4.04 o
   7   2  11       69.10       69.82      5.87 o
   8   2  11       15.74       17.48      4.20 o
   9   2  11       38.95       46.77      7.32 o
  10   2  11       20.15       16.86      5.94 o
 -12   3  11        0.94       -0.17      5.04 o
 -11   3  11        0.10       -2.06      6.47 o
 -10   3  11        2.61        5.53      5.90 o
  -9   3  11      106.63      102.83      6.49 o
  -8   3  11        0.41       -2.74      2.74 o
  -7   3  11      147.46      137.77      5.68 o
  -6   3  11      255.49      248.25      8.05 o
  -5   3  11      368.40      376.69      8.08 o
  -4   3  11        2.14        1.68      1.95 o
  -3   3  11       20.26       19.90      2.24 o
  -2   3  11        8.30        6.23      1.88 o
  -1   3  11        0.59        2.27      2.25 o
   0   3  11      101.09      104.70      3.76 o
   1   3  11      296.98      310.97      6.34 o
   2   3  11       30.63       26.66      2.36 o
   3   3  11       34.74       36.81      2.41 o
   4   3  11        0.79        0.13      1.90 o
   5   3  11       45.80       41.28      3.20 o
   6   3  11       13.52       15.70      3.00 o
   7   3  11       22.03       16.84      4.11 o
   8   3  11       14.83       14.82      4.12 o
   9   3  11       22.11       20.14      6.10 o
 -12   4  11        0.20        9.13      9.71 o
 -11   4  11        1.79       -0.72      4.32 o
 -10   4  11       82.16       81.70      6.18 o
  -9   4  11        0.57        4.87      3.31 o
  -8   4  11        0.03       -2.94      2.94 o
  -7   4  11      208.57      204.96      6.85 o
  -6   4  11        1.95        2.33      2.00 o
  -5   4  11      274.67      269.38      6.82 o
  -4   4  11      218.14      220.49      6.08 o
  -3   4  11      536.67      550.40      9.19 o
  -2   4  11      319.72      315.07      7.62 o
  -1   4  11      171.63      159.03      4.67 o
   0   4  11      247.82      253.88      5.80 o
   1   4  11        2.34        0.39      1.69 o
   2   4  11       11.10        6.72      1.76 o
   3   4  11       15.26        9.67      1.71 o
   4   4  11       60.62       57.40      5.13 o
   5   4  11      162.95      165.44      5.48 o
   6   4  11       60.40       62.35      8.11 o
   7   4  11        0.03        0.69      3.17 o
   8   4  11       39.77       38.96      6.81 o
   9   4  11        0.73        0.86      3.78 o
 -12   5  11        0.10       -5.04      7.19 o
 -11   5  11       12.66       14.62      5.44 o
 -10   5  11        2.20        2.72      4.50 o
  -9   5  11        4.06        0.16      3.17 o
  -8   5  11        0.78       -1.77      2.85 o
  -7   5  11        1.23        1.68      2.89 o
  -6   5  11       22.28       19.54      2.66 o
  -5   5  11      554.74      558.80     10.58 o
  -4   5  11       27.14       39.96      4.40 o
  -3   5  11      276.85      280.63      6.97 o
  -2   5  11        9.11        6.86      2.03 o
  -1   5  11       26.97       28.87      2.59 o
   0   5  11       33.92       42.31      2.80 o
   1   5  11      188.67      172.15      4.80 o
   2   5  11       14.91       12.74      2.00 o
   3   5  11      126.79      115.49      4.78 o
   4   5  11       43.70       37.75      3.19 o
   5   5  11       56.60       64.19      4.61 o
   6   5  11        3.10       -0.09      3.10 o
   7   5  11        0.00       -1.82      3.65 o
   8   5  11        2.39       -1.62      3.31 o
   9   5  11       24.56       34.70      5.67 o
 -11   6  11        0.03       -4.23      4.40 o
 -10   6  11       25.89       22.86      6.04 o
  -9   6  11        0.29        2.20      4.13 o
  -8   6  11        1.95       -1.65      3.59 o
  -7   6  11       22.80       18.85      4.92 o
  -6   6  11        6.32        1.97      3.09 o
  -5   6  11      145.72      159.69      6.10 o
  -4   6  11       26.79       35.81      4.21 o
  -3   6  11       68.36       72.76      3.89 o
  -2   6  11       94.81       84.73      5.55 o
  -1   6  11        0.26       -1.59      1.59 o
   0   6  11        5.25       15.89      2.27 o
   1   6  11       38.69       32.66      2.64 o
   2   6  11       32.96       28.72      2.39 o
   3   6  11      122.88      153.25      5.56 o
   4   6  11       39.05       26.17      3.12 o
   5   6  11       51.44       56.17      7.73 o
   6   6  11        4.90        2.75      3.33 o
   7   6  11        0.08        1.91      3.74 o
   8   6  11       20.61       29.53      6.03 o
 -10   7  11        9.80        2.64      4.75 o
  -9   7  11        0.58       -2.39      4.23 o
  -8   7  11        0.01        3.48      4.49 o
  -7   7  11        3.91        7.27      4.05 o
  -6   7  11        2.66        0.74      2.87 o
  -5   7  11       19.75       24.81      3.30 o
  -4   7  11       13.31       15.51      3.14 o
  -3   7  11       30.13       24.34      3.58 o
  -2   7  11       26.73       29.24      3.74 o
  -1   7  11        7.61        6.75      2.62 o
   0   7  11       80.81       79.99      3.93 o
   1   7  11        7.83        9.95      2.69 o
   2   7  11       62.21       59.85      3.15 o
   3   7  11       22.99       21.07      3.46 o
   4   7  11       36.72       42.29      9.71 o
   5   7  11        4.60        3.01      3.60 o
   6   7  11       59.70       72.99      6.61 o
   7   7  11        0.48        2.30      3.85 o
  -9   8  11       39.47       46.65      8.45 o
  -8   8  11        5.12       -0.65      4.56 o
  -7   8  11        0.32        3.39      4.05 o
  -6   8  11        0.35       -2.63      3.71 o
  -5   8  11        0.19        1.21      3.71 o
  -4   8  11        0.10        1.64      2.95 o
  -3   8  11       57.72       63.84     10.98 o
  -2   8  11       51.25       58.94      5.16 o
  -1   8  11       70.31       69.52     10.87 o
   0   8  11        5.70        6.35      3.46 o
   1   8  11      109.49       89.72      6.14 o
   2   8  11       21.65       31.95      3.81 o
   3   8  11       33.83       43.76      6.09 o
   4   8  11        1.02        2.52      5.76 o
   5   8  11        5.63        2.16      6.11 o
   6   8  11        0.24       -1.44      6.11 o
   7   8  11        3.73        0.72      6.83 o
  -8   9  11        0.00        1.85      4.56 o
  -7   9  11        6.70       16.79      5.27 o
  -6   9  11        7.63        0.48      4.49 o
  -5   9  11        1.90       -1.44      4.68 o
  -4   9  11        8.90        3.19      6.11 o
  -3   9  11        2.64        6.56      4.32 o
  -2   9  11        2.37        7.47      4.19 o
  -1   9  11      157.15      199.17     13.31 o
   0   9  11        4.17        9.69      4.45 o
   1   9  11       18.68       29.27      5.72 o
   2   9  11        1.78       -2.60      3.68 o
   3   9  11        3.77       -3.96      4.68 o
   4   9  11        1.38       16.19      7.55 o
   5   9  11       19.50       39.93      9.71 o
  -7  10  11        7.68        5.04      6.83 o
  -6  10  11       11.23       18.34      7.91 o
  -5  10  11       23.34       40.29      9.71 o
  -4  10  11       29.82       21.94      7.55 o
  -3  10  11        0.75       -3.43      3.43 o
  -2  10  11        8.91       10.21      4.56 o
  -1  10  11        6.87       16.02      7.01 o
   0  10  11        0.15        0.00      4.32 o
   1  10  11        0.14        0.18      4.07 o
   2  10  11       20.74       25.48      5.72 o
   3  10  11       10.54       20.86      8.27 o
   4  10  11        5.13       -0.36      6.47 o
  -5  11  11        9.15        2.88      6.83 o
  -4  11  11        6.36       12.23      7.91 o
  -3  11  11        0.08        0.36      6.11 o
  -2  11  11        6.90       12.69      9.53 o
  -1  11  11       24.52       42.47      7.37 o
   0  11  11        1.21       -3.12      4.45 o
   1  11  11        0.73       -4.32      4.32 o
   2  11  11        1.51        6.47      7.19 o
 -12   0  12       71.20       97.48     13.67 o
 -11   0  12       10.91       14.03      7.91 o
 -10   0  12       71.18       85.97     12.23 o
  -9   0  12       74.76       96.97      7.32 o
  -8   0  12       23.16       16.50      4.49 o
  -7   0  12        7.51       21.44      4.49 o
  -6   0  12        1.41       -3.19      3.19 o
  -5   0  12       28.27       26.49      4.65 o
  -4   0  12       31.57       28.62      3.71 o
  -3   0  12      262.01      244.90     14.75 o
  -2   0  12      281.66      271.97      8.58 o
  -1   0  12        1.27        4.21      2.57 o
   0   0  12      210.55      224.07      7.82 o
   1   0  12        6.75        4.65      2.67 o
   2   0  12      217.92      218.24      8.03 o
   3   0  12       26.30       26.54      3.35 o
   4   0  12      201.02      194.25      6.89 o
   5   0  12       17.96       23.33      2.87 o
   6   0  12        0.66        1.58      3.96 o
   7   0  12      188.90      215.35     12.05 o
   8   0  12        0.16        4.32      6.47 o
   9   0  12        0.16        0.72      6.83 o
 -12   1  12        1.41        4.32      4.58 o
 -11   1  12        7.06        9.31      4.95 o
 -10   1  12        0.04        0.72      4.32 o
  -9   1  12        7.72        5.04      3.36 o
  -8   1  12       54.35       50.17      5.09 o
  -7   1  12        1.42       -0.43      2.47 o
  -6   1  12      159.74      145.95      9.45 o
  -5   1  12        0.33        2.50      2.01 o
  -4   1  12       83.78       86.97      3.91 o
  -3   1  12       54.23       66.19      3.23 o
  -2   1  12        0.02       -0.42      1.65 o
  -1   1  12        6.86        5.09      1.89 o
   0   1  12      144.99      136.15      4.36 o
   1   1  12      272.41      270.88      6.01 o
   2   1  12       82.57       76.30      3.31 o
   3   1  12       24.20       16.15      2.12 o
   4   1  12       34.05       33.77      2.45 o
   5   1  12        5.60        4.61      2.08 o
   6   1  12       28.55       24.73      2.38 o
   7   1  12        0.94        2.16      2.57 o
   8   1  12        4.90        3.79      6.47 o
   9   1  12        2.98        3.78      5.09 o
 -12   2  12       57.45       73.56      8.65 o
 -11   2  12        0.05        3.38      4.45 o
 -10   2  12       14.27       19.16      4.31 o
  -9   2  12       18.98       29.30      5.38 o
  -8   2  12      177.77      149.34      6.17 o
  -7   2  12        6.10        2.30      2.52 o
  -6   2  12       10.94        3.88      2.53 o
  -5   2  12        9.85       11.18      2.39 o
  -4   2  12       55.47       57.30      3.11 o
  -3   2  12      876.22      842.26     13.46 o
  -2   2  12      276.09      271.28      7.81 o
  -1   2  12      272.33      261.79      6.41 o
   0   2  12      125.18      119.76      4.12 o
   1   2  12        1.22        2.86      1.74 o
   2   2  12      105.26      100.24      3.79 o
   3   2  12       11.52       10.89      1.92 o
   4   2  12       86.07       77.37      3.09 o
   5   2  12       17.12       15.81      2.59 o
   6   2  12        1.64        2.82      2.66 o
   7   2  12      154.50      171.04      8.57 o
   8   2  12        0.01       -3.17      3.17 o
   9   2  12       25.79       25.33      9.71 o
 -12   3  12       17.06       18.34      6.48 o
 -11   3  12        8.63       11.65      7.91 o
 -10   3  12       21.90       25.22      4.53 o
  -9   3  12       46.97       56.10      8.31 o
  -8   3  12        4.31        9.03      3.36 o
  -7   3  12        9.89        4.00      2.74 o
  -6   3  12      101.49       85.91      4.78 o
  -5   3  12        4.05        0.45      1.99 o
  -4   3  12      334.18      338.63      7.81 o
  -3   3  12       20.95       23.34      3.46 o
  -2   3  12      698.89      688.61     11.71 o
  -1   3  12       28.13       24.65      2.51 o
   0   3  12       74.07       72.69      3.44 o
   1   3  12      196.23      195.20      5.12 o
   2   3  12      264.27      248.46      5.72 o
   3   3  12        1.00       -1.52      1.52 o
   4   3  12        0.45       -0.14      2.00 o
   5   3  12       11.45        9.73      3.05 o
   6   3  12        0.47       -2.28      2.42 o
   7   3  12        0.56       -4.21      4.21 o
   8   3  12        1.04       -0.80      3.37 o
   9   3  12       22.67       18.30      6.60 o
 -12   4  12       29.70       43.21      7.62 o
 -11   4  12        7.99        6.31      5.07 o
 -10   4  12       20.60       23.35      4.71 o
  -9   4  12        0.00        0.56      3.31 o
  -8   4  12      207.19      206.04      8.82 o
  -7   4  12      108.49       95.83      5.12 o
  -6   4  12        6.54        6.80      2.55 o
  -5   4  12        0.75        2.45      2.13 o
  -4   4  12      459.66      444.92      9.21 o
  -3   4  12      288.04      296.45      9.17 o
  -2   4  12      219.70      222.93      6.16 o
  -1   4  12      251.84      253.10      6.52 o
   0   4  12       79.49       76.88      3.53 o
   1   4  12       35.04       37.11      3.36 o
   2   4  12       16.92       19.73      2.28 o
   3   4  12       13.74       10.99      1.93 o
   4   4  12        0.21       -2.25      2.25 o
   5   4  12       10.96       14.70      4.52 o
   6   4  12        5.24       -1.88      3.80 o
   7   4  12       19.17       19.46      4.49 o
   8   4  12        1.03       -1.60      3.64 o
 -11   5  12       11.79       18.30      5.68 o
 -10   5  12       49.24       65.51      7.51 o
  -9   5  12       12.10        6.55      4.49 o
  -8   5  12      129.37      149.50      7.83 o
  -7   5  12       18.94       22.00      4.20 o
  -6   5  12        0.12       -1.22      1.96 o
  -5   5  12        1.29        2.29      2.14 o
  -4   5  12        9.77        9.47      2.41 o
  -3   5  12        7.78        3.11      2.17 o
  -2   5  12      442.19      436.81     10.16 o
  -1   5  12       18.19       22.59      2.55 o
   0   5  12      196.14      198.27      5.38 o
   1   5  12       63.03       57.65      3.19 o
   2   5  12       17.85       16.79      2.24 o
   3   5  12       92.11       93.59      4.60 o
   4   5  12        5.21       -1.34      3.09 o
   5   5  12        2.12        1.40      3.49 o
   6   5  12        1.13        2.06      3.46 o
   7   5  12        3.31       -0.25      3.57 o
   8   5  12        9.78        6.26      4.39 o
 -11   6  12        0.85        6.83      8.63 o
 -10   6  12       85.57       91.76      8.90 o
  -9   6  12       12.50       22.12      5.88 o
  -8   6  12        2.75        4.57      4.40 o
  -7   6  12        3.66       -3.45      3.45 o
  -6   6  12       30.91       42.39      4.85 o
  -5   6  12        1.21       -0.14      2.33 o
  -4   6  12       63.29       66.28      4.43 o
  -3   6  12        2.68        2.78      2.05 o
  -2   6  12        1.21       -0.71      2.00 o
  -1   6  12       26.76       23.82      2.89 o
   0   6  12        1.00        2.38      1.97 o
   1   6  12       38.91       49.15      3.94 o
   2   6  12      138.87      135.70      6.43 o
   3   6  12        7.06        4.03      2.85 o
   4   6  12       19.01       22.65      3.64 o
   5   6  12       75.40       69.49      6.34 o
   6   6  12        0.46        0.29      3.33 o
   7   6  12        9.35        6.69      4.09 o
 -10   7  12       20.21       22.68      6.45 o
  -9   7  12        5.93       -0.56      4.49 o
  -8   7  12       37.89       42.67      7.00 o
  -7   7  12        0.77        0.58      3.98 o
  -6   7  12       23.62       32.00      4.64 o
  -5   7  12        2.13        1.64      2.59 o
  -4   7  12        3.02       -0.55      2.60 o
  -3   7  12        9.06       10.70      2.80 o
  -2   7  12        1.30        0.20      2.45 o
  -1   7  12        9.00        2.65      3.24 o
   0   7  12      109.56       97.98      6.32 o
   1   7  12      103.20       87.70      5.27 o
   2   7  12        0.09        0.05      2.61 o
   3   7  12        3.49        1.54      4.22 o
   4   7  12       52.15       59.27      7.32 o
   5   7  12       29.81       24.27      5.88 o
   6   7  12        4.83        5.03      5.17 o
   7   7  12        2.35        4.28      6.47 o
  -9   8  12        0.53        4.21      5.58 o
  -8   8  12       16.80       11.41      5.17 o
  -7   8  12        0.19        5.50      4.40 o
  -6   8  12        6.58        1.57      4.14 o
  -5   8  12        0.24       -7.19      7.19 o
  -4   8  12        6.92       11.30      3.57 o
  -3   8  12       40.11       45.02      5.02 o
  -2   8  12       38.52       45.42      7.65 o
  -1   8  12       30.18       36.52      4.63 o
   0   8  12       84.62       91.23      6.28 o
   1   8  12       17.21       13.09      4.89 o
   2   8  12        2.55        7.52      3.73 o
   3   8  12        6.83       -0.36      6.11 o
   4   8  12       54.88       70.50     11.15 o
   5   8  12       15.07        1.08      5.76 o
   6   8  12        0.86       -4.68      6.11 o
  -8   9  12        4.10        0.18      5.01 o
  -7   9  12        0.24       -6.65      6.65 o
  -6   9  12        2.41       -2.70      5.40 o
  -5   9  12        6.40        2.07      4.23 o
  -4   9  12       55.68       69.29      7.11 o
  -3   9  12        2.83        3.63      4.19 o
  -2   9  12        0.02        2.68      4.19 o
  -1   9  12       22.91       25.74      6.83 o
   0   9  12       26.87       23.28      5.46 o
   1   9  12       34.29       42.39      6.36 o
   2   9  12       10.24        2.78      4.56 o
   3   9  12        4.14       -1.08      6.11 o
   4   9  12        0.32       11.15      7.55 o
  -6  10  12        0.77        1.08      6.47 o
  -5  10  12        6.66       17.27      7.91 o
  -4  10  12       15.05       18.70      8.27 o
  -3  10  12        7.42        5.69      4.45 o
  -2  10  12       13.62       11.33      5.09 o
  -1  10  12        5.21        3.52      8.27 o
   0  10  12       26.43       31.80      6.34 o
   1  10  12       23.16       16.35      5.46 o
   2  10  12        1.43       -4.68      5.76 o
   3  10  12       12.51       25.90      9.35 o
  -2  11  12        4.17        1.80      5.09 o
  -1  11  12        5.09       -4.45      4.45 o
 -12   1  13        4.08        0.29      8.99 o
 -11   1  13        0.96       -0.64      4.40 o
 -10   1  13        1.07        2.27      4.70 o
  -9   1  13       13.06       12.12      3.81 o
  -8   1  13       21.01       27.40      3.62 o
  -7   1  13        4.86        4.94      3.63 o
  -6   1  13      392.81      409.59     12.38 o
  -5   1  13      182.10      195.00      6.04 o
  -4   1  13       84.22       84.43      3.75 o
  -3   1  13       35.72       34.86      2.83 o
  -2   1  13        6.49        6.75      2.11 o
  -1   1  13       18.57       15.86      2.31 o
   0   1  13       30.98       27.92      2.58 o
   1   1  13       19.59       16.01      2.23 o
   2   1  13        1.47        0.62      1.71 o
   3   1  13       13.67       14.02      2.12 o
   4   1  13      203.91      194.32      6.03 o
   5   1  13       11.31       14.82      3.21 o
   6   1  13       86.79       87.70      7.48 o
   7   1  13       25.35       20.87      4.55 o
   8   1  13        1.42        1.74      4.92 o
 -12   2  13        0.24        4.09     10.43 o
 -11   2  13       14.30       14.99      5.62 o
 -10   2  13        0.32       -0.97      3.22 o
  -9   2  13        6.24        1.29      6.05 o
  -8   2  13        4.23        8.65      3.11 o
  -7   2  13       73.74       74.43      4.84 o
  -6   2  13      121.77      126.39      5.82 o
  -5   2  13       39.22       36.35      3.21 o
  -4   2  13       41.34       39.33      3.33 o
  -3   2  13      248.86      245.28      6.12 o
  -2   2  13      101.66      107.44      4.76 o
  -1   2  13        2.49        1.63      1.87 o
   0   2  13        2.79        0.54      1.78 o
   1   2  13       28.98       33.87      3.33 o
   2   2  13       50.81       56.46      3.16 o
   3   2  13       13.90        9.57      1.99 o
   4   2  13       13.20       16.00      2.34 o
   5   2  13        1.81        4.23      2.83 o
   6   2  13       23.41       24.17      5.00 o
   7   2  13       10.70        9.92      4.07 o
   8   2  13        0.65       -3.74      3.74 o
 -11   3  13        6.53       -1.42      4.66 o
 -10   3  13        2.94        6.59      4.55 o
  -9   3  13       31.11       34.51      4.98 o
  -8   3  13       31.05       41.50      6.16 o
  -7   3  13       15.94       15.36      3.66 o
  -6   3  13       55.12       68.26      5.14 o
  -5   3  13       43.24       35.24      3.24 o
  -4   3  13       32.77       33.44      3.16 o
  -3   3  13        3.42       -0.71      1.98 o
  -2   3  13      395.20      390.85      8.46 o
  -1   3  13      215.62      207.91      5.56 o
   0   3  13        0.02        0.65      1.82 o
   1   3  13      237.99      262.67      6.19 o
   2   3  13       13.02       17.85      2.33 o
   3   3  13       14.42       16.95      2.14 o
   4   3  13        1.28        2.52      2.71 o
   5   3  13       25.95       21.90      3.71 o
   6   3  13       75.27       75.97      6.56 o
   7   3  13        6.40       11.44      4.27 o
   8   3  13       17.22       19.64      5.38 o
 -11   4  13        9.79        7.66      5.43 o
 -10   4  13        0.03       -1.21      3.48 o
  -9   4  13        0.57       -3.63      3.63 o
  -8   4  13        4.34       10.56      3.78 o
  -7   4  13        0.85       -0.42      2.49 o
  -6   4  13        2.05       -0.46      2.62 o
  -5   4  13       48.73       52.81      3.64 o
  -4   4  13       13.90       10.10      2.58 o
  -3   4  13        4.62        1.98      2.11 o
  -2   4  13        0.20        2.93      1.91 o
  -1   4  13        0.02        0.57      1.82 o
   0   4  13        7.42        4.39      2.31 o
   1   4  13        0.85       -1.20      1.96 o
   2   4  13       93.76       83.16      3.67 o
   3   4  13        0.55       -1.60      1.60 o
   4   4  13        0.58       -1.48      2.68 o
   5   4  13       13.25       17.35      3.51 o
   6   4  13        6.09       -0.22      3.24 o
   7   4  13        0.09       -1.72      3.53 o
   8   4  13        5.87        3.34      4.08 o
 -11   5  13       11.24        9.83      5.68 o
 -10   5  13        4.12       -2.15      4.66 o
  -9   5  13        0.48        2.17      5.94 o
  -8   5  13       96.17      115.90      7.30 o
  -7   5  13       34.14       35.93      5.03 o
  -6   5  13       70.11       87.52      4.58 o
  -5   5  13       40.41       32.77      3.30 o
  -4   5  13        4.00        4.84      3.18 o
  -3   5  13        0.08        0.42      2.15 o
  -2   5  13        1.49        1.91      2.26 o
  -1   5  13        0.36        2.28      1.94 o
   0   5  13        1.52        1.83      1.94 o
   1   5  13      134.96      131.55      7.25 o
   2   5  13        7.08        8.02      2.14 o
   3   5  13        0.00       -2.60      2.60 o
   4   5  13        0.17       -2.70      2.70 o
   5   5  13        4.50        5.54      3.65 o
   6   5  13        2.96        5.58      4.71 o
   7   5  13       15.34       20.79      5.02 o
 -10   6  13        7.41        8.57      5.53 o
  -9   6  13        0.21       -4.20      4.49 o
  -8   6  13        0.47        7.14      4.92 o
  -7   6  13       18.06       18.46      7.01 o
  -6   6  13       68.27       70.23      5.84 o
  -5   6  13       38.32       45.03      4.21 o
  -4   6  13        2.19        5.40      2.72 o
  -3   6  13       51.41       52.80      5.19 o
  -2   6  13        8.40        6.17      3.70 o
  -1   6  13       15.39       19.74      3.56 o
   0   6  13        4.92       10.34      2.84 o
   1   6  13       18.14       25.29      3.37 o
   2   6  13        0.22        0.50      2.42 o
   3   6  13       81.26       79.40      5.36 o
   4   6  13        4.82        3.14      3.02 o
   5   6  13       24.36       24.20      4.96 o
   6   6  13        0.31       -3.35      3.66 o
   7   6  13        4.15        3.95      4.27 o
  -9   7  13       10.84        9.58      5.53 o
  -8   7  13       14.43       19.93      6.04 o
  -7   7  13        1.94       -1.84      4.13 o
  -6   7  13        8.64       -2.90      6.65 o
  -5   7  13        7.19        2.84      3.41 o
  -4   7  13        2.45        3.79      4.02 o
  -3   7  13       50.42       53.54      5.26 o
  -2   7  13        2.23        2.61      3.17 o
  -1   7  13        0.19       -1.08      3.10 o
   0   7  13       37.40       42.51      5.05 o
   1   7  13        1.72       -1.03      2.66 o
   2   7  13       13.66        7.28      3.75 o
   3   7  13        2.67        3.13      3.54 o
   4   7  13        0.04       -7.19      7.19 o
   5   7  13       17.29       14.53      9.71 o
   6   7  13       11.50       11.90      5.83 o
  -8   8  13        8.16        5.72      9.17 o
  -7   8  13        3.94        6.11      4.84 o
  -6   8  13       13.85       11.94      5.10 o
  -5   8  13        0.03        0.83      4.50 o
  -4   8  13        0.06        1.97      3.69 o
  -3   8  13        0.31       -1.22      3.08 o
  -2   8  13        1.00       -0.88      3.33 o
  -1   8  13        9.23        7.97      4.68 o
   0   8  13        1.15       -1.08      3.50 o
   1   8  13        4.16        4.08      3.75 o
   2   8  13        9.83        9.86      4.01 o
   3   8  13       28.84       26.75     12.77 o
   4   8  13        3.11        8.27      6.83 o
   5   8  13       16.02       23.74      8.27 o
  -7   9  13        5.61       13.90      5.78 o
  -6   9  13        0.69        2.10      7.55 o
  -5   9  13        7.81        0.00      6.47 o
  -4   9  13        8.18       12.68      4.95 o
  -3   9  13        0.50        2.05      4.19 o
  -2   9  13        4.90        6.23      4.81 o
  -1   9  13       26.12       24.27      5.72 o
   0   9  13       29.55       32.08      6.10 o
   1   9  13        0.24       -5.15      8.09 o
   2   9  13        0.61        0.34      5.58 o
   3   9  13        0.72       -1.80      6.11 o
  -4  10  13        0.18       -6.47      6.47 o
  -3  10  13       11.55        3.45      5.07 o
  -2  10  13        0.20        1.04      4.68 o
  -1  10  13       41.57       40.85      6.99 o
   0  10  13        8.23        0.15      4.19 o
   1  10  13        8.77       11.87      5.60 o
 -11   0  14        0.01        8.63      7.91 o
 -10   0  14        6.30        8.99      7.91 o
  -9   0  14        2.73        7.91      4.81 o
  -8   0  14       15.34        8.34      7.37 o
  -7   0  14        2.59        5.06      4.40 o
  -6   0  14        7.68       -3.35      4.86 o
  -5   0  14        5.87        2.47      3.79 o
  -4   0  14      195.33      174.06     11.10 o
  -3   0  14      557.88      549.04     16.14 o
  -2   0  14       48.33       54.44      8.42 o
  -1   0  14      228.16      236.90      8.53 o
   0   0  14       50.08       46.66      4.53 o
   1   0  14       43.78       41.83      4.30 o
   2   0  14      269.91      260.63      8.90 o
   3   0  14        2.90        1.71      3.98 o
   4   0  14        2.12        0.49      3.89 o
   5   0  14        1.56       -3.63      3.63 o
   6   0  14       20.81       23.69      5.62 o
   7   0  14        3.23        0.98      4.32 o
   8   0  14        2.04       -2.88      7.91 o
 -11   1  14        0.71       -4.16      4.66 o
 -10   1  14        4.90        4.70      4.95 o
  -9   1  14        9.17        7.47      4.06 o
  -8   1  14       12.16       12.39      4.10 o
  -7   1  14        0.03        0.18      2.77 o
  -6   1  14       45.13       35.05      4.05 o
  -5   1  14       53.93       48.72      4.30 o
  -4   1  14       67.45       63.17      3.99 o
  -3   1  14       11.97       13.29      2.49 o
  -2   1  14        9.79        9.70      2.21 o
  -1   1  14      178.18      171.68      5.60 o
   0   1  14      154.88      160.76      5.02 o
   1   1  14       36.26       38.85      2.98 o
   2   1  14        1.65        0.82      1.80 o
   3   1  14        4.07        5.37      2.93 o
   4   1  14        9.23        7.49      3.04 o
   5   1  14       15.01       11.05      2.00 o
   6   1  14       42.27       37.51      4.37 o
   7   1  14        5.54        8.60      4.11 o
   8   1  14       19.15       11.33      6.10 o
 -11   2  14        1.78       -4.56      4.56 o
 -10   2  14        3.93        8.83      5.13 o
  -9   2  14        0.98        4.03      5.95 o
  -8   2  14        0.16        2.38      2.86 o
  -7   2  14        5.81        4.27      3.22 o
  -6   2  14        0.43        2.43      2.88 o
  -5   2  14       20.73       21.24      3.08 o
  -4   2  14       61.84       52.81      3.78 o
  -3   2  14       30.26       31.41      3.78 o
  -2   2  14       24.75       27.46      2.74 o
  -1   2  14       86.26       84.95      4.46 o
   0   2  14       70.89       67.22      3.60 o
   1   2  14        3.06        0.22      1.87 o
   2   2  14       73.78       70.24      3.81 o
   3   2  14        0.50        3.76      2.82 o
   4   2  14        1.74        0.76      2.95 o
   5   2  14       11.44       12.32      3.49 o
   6   2  14       24.21       25.15      4.04 o
   7   2  14        6.15        6.98      4.10 o
 -11   3  14        7.93       12.21      5.97 o
 -10   3  14        0.08       -1.26      3.65 o
  -9   3  14       43.47       50.57      5.90 o
  -8   3  14        4.65        6.36      3.71 o
  -7   3  14        2.82        3.09      2.98 o
  -6   3  14       13.62        9.85      3.21 o
  -5   3  14        1.28        0.40      2.28 o
  -4   3  14       50.99       50.49      3.80 o
  -3   3  14       37.30       44.25      3.60 o
  -2   3  14        6.59        2.19      2.17 o
  -1   3  14       15.75       14.43      2.48 o
   0   3  14      127.58      131.41      5.59 o
   1   3  14      208.95      218.94      6.01 o
   2   3  14        6.87       10.12      2.21 o
   3   3  14        3.34        3.64      2.79 o
   4   3  14        0.00        0.74      2.91 o
   5   3  14        2.68        3.75      3.09 o
   6   3  14       65.02       82.71      6.98 o
   7   3  14        5.90        4.79      4.18 o
 -11   4  14        0.76       -3.25      5.07 o
 -10   4  14        0.00        2.43      5.07 o
  -9   4  14        2.76       -4.19      4.19 o
  -8   4  14        5.91       10.06      4.07 o
  -7   4  14       23.58       23.15      3.64 o
  -6   4  14        8.59        7.34      3.01 o
  -5   4  14       39.99       34.41      3.46 o
  -4   4  14       50.35       39.74      3.59 o
  -3   4  14       23.60       18.80      3.01 o
  -2   4  14       16.28       12.61      2.69 o
  -1   4  14       49.99       37.84      3.09 o
   0   4  14        0.50       -0.82      1.95 o
   1   4  14       26.98       22.65      3.22 o
   2   4  14       13.66       15.81      2.97 o
   3   4  14       11.60       13.31      3.34 o
   4   4  14        5.08        2.26      2.99 o
   5   4  14       22.20       26.54      4.02 o
   6   4  14       28.28       36.02      6.29 o
   7   4  14       16.12       10.41      5.08 o
 -10   5  14        0.80       -0.17      5.94 o
  -9   5  14       12.25       12.87      5.44 o
  -8   5  14        1.76        0.54      4.39 o
  -7   5  14        7.10        6.78      3.61 o
  -6   5  14      109.75      131.96      6.36 o
  -5   5  14        4.63        5.09      2.55 o
  -4   5  14        8.18       12.85      2.89 o
  -3   5  14        9.69        5.62      2.61 o
  -2   5  14       15.36        8.47      2.66 o
  -1   5  14      147.82      141.73     10.83 o
   0   5  14       15.94       16.44      3.20 o
   1   5  14       30.65       27.10      3.41 o
   2   5  14        3.60       -0.81      2.68 o
   3   5  14        0.07       -2.08      2.74 o
   4   5  14        0.71       -2.82      2.92 o
   5   5  14        0.65       -1.99      3.60 o
   6   5  14       13.07        8.19      8.33 o
  -9   6  14       20.00       16.49      6.30 o
  -8   6  14       26.68       21.07      7.37 o
  -7   6  14       20.67       12.09      5.27 o
  -6   6  14        6.28        3.97      4.66 o
  -5   6  14        0.65       -0.27      3.16 o
  -4   6  14        4.44        4.66      3.36 o
  -3   6  14        1.60       -0.48      3.26 o
  -2   6  14       28.20       33.69      5.40 o
  -1   6  14       33.01       23.78      3.81 o
   0   6  14        7.36        4.17      2.59 o
   1   6  14       30.03       26.51      3.50 o
   2   6  14        0.02       -1.48      3.12 o
   3   6  14       37.27       27.19      4.23 o
   4   6  14        2.18        5.33      3.30 o
   5   6  14        1.80       -3.56      4.40 o
   6   6  14        2.25       -3.92      3.92 o
  -8   7  14       10.03        7.96      5.27 o
  -7   7  14       27.37       32.34      6.91 o
  -6   7  14       14.18       11.83      6.29 o
  -5   7  14       33.57       39.16      5.07 o
  -4   7  14        5.86        8.85      4.02 o
  -3   7  14        0.33       -1.60      3.17 o
  -2   7  14        2.58       -1.76      3.06 o
  -1   7  14        0.30       -2.71      3.43 o
   0   7  14        3.54        5.92      3.65 o
   1   7  14        4.36       10.20      3.88 o
   2   7  14        0.50        0.23      4.27 o
   3   7  14       15.93       16.76      4.70 o
   4   7  14        7.34        5.95      5.01 o
   5   7  14        5.05        1.50      4.92 o
  -7   8  14        1.05        3.78      5.44 o
  -6   8  14        7.58       -2.15      4.84 o
  -5   8  14        5.05        4.50      4.72 o
  -4   8  14        1.65       -1.53      4.51 o
  -3   8  14       15.68       25.53      5.00 o
  -2   8  14        0.43       -0.19      3.62 o
  -1   8  14        0.07        0.03      3.82 o
   0   8  14       47.55       60.74      6.08 o
   1   8  14        0.03       -4.97      4.97 o
   2   8  14       16.85       14.89      4.79 o
   3   8  14        5.44       22.30      8.63 o
   4   8  14        6.84        9.35      7.55 o
  -5   9  14        5.75       -3.60      6.47 o
  -4   9  14        2.85       -2.36      8.81 o
  -3   9  14        0.09       -1.46      4.30 o
  -2   9  14        1.19        5.22      6.65 o
  -1   9  14        6.53       -0.08      4.40 o
   0   9  14        2.91        2.70      4.83 o
   1   9  14        0.02       -5.04      8.27 o
   2   9  14        2.12        0.72     11.69 o
 -11   1  15        3.18        3.54      5.94 o
 -10   1  15        3.19       -3.96      4.83 o
  -9   1  15       33.11       29.91      5.07 o
  -8   1  15        4.85        1.11      3.11 o
  -7   1  15      211.58      243.63      8.83 o
  -6   1  15       11.69       15.96      3.55 o
  -5   1  15      138.66      150.10      7.32 o
  -4   1  15        5.05        0.37      2.29 o
  -3   1  15       78.70       83.32      4.06 o
  -2   1  15       15.51       18.19      2.63 o
  -1   1  15       24.40       25.34      2.85 o
   0   1  15        0.12       -0.01      1.96 o
   1   1  15       64.29       52.89      3.96 o
   2   1  15       26.36       22.08      3.90 o
   3   1  15        1.43       -1.56      2.87 o
   4   1  15       12.24        7.60      3.22 o
   5   1  15        7.87        4.64      3.23 o
   6   1  15        2.20        6.18      3.33 o
   7   1  15        0.23       -3.63      3.63 o
 -11   2  15        6.09        5.94      5.72 o
 -10   2  15        1.59        4.67      5.07 o
  -9   2  15        8.83        3.64      3.96 o
  -8   2  15        5.41        0.94      2.98 o
  -7   2  15        7.82        7.56      3.17 o
  -6   2  15       10.13       11.85      4.00 o
  -5   2  15       11.94        7.95      3.79 o
  -4   2  15        6.24        1.95      2.39 o
  -3   2  15        5.54        1.13      2.40 o
  -2   2  15      184.65      189.91      6.58 o
  -1   2  15       12.76       11.27      2.40 o
   0   2  15       18.31       18.61      2.67 o
   1   2  15       25.42       29.73      4.85 o
   2   2  15       31.25       35.10      4.30 o
   3   2  15        3.31       -0.90      3.01 o
   4   2  15        2.04       -0.15      2.92 o
   5   2  15       21.95       20.30      3.97 o
   6   2  15        0.68       -0.17      3.08 o
   7   2  15        7.10        6.49      4.41 o
 -10   3  15       23.10       20.96      6.55 o
  -9   3  15        1.51        7.54      4.06 o
  -8   3  15        6.71        6.05      6.09 o
  -7   3  15        6.91       14.40      3.58 o
  -6   3  15        0.16       -2.04      2.86 o
  -5   3  15        0.89        1.53      2.45 o
  -4   3  15       68.09       74.65      4.49 o
  -3   3  15       91.12       88.87      4.76 o
  -2   3  15      119.55      125.39      5.95 o
  -1   3  15       71.01       64.26      3.79 o
   0   3  15      133.43      132.21      5.63 o
   1   3  15       14.32       17.24      4.17 o
   2   3  15        1.73        1.44      3.08 o
   3   3  15       20.04       29.65      4.19 o
   4   3  15       49.69       63.09      5.26 o
   5   3  15       30.01       28.18      4.57 o
   6   3  15        9.92       15.36      4.81 o
 -10   4  15        0.06       -3.28      3.97 o
  -9   4  15        1.76        2.05      4.13 o
  -8   4  15       43.38       48.81      7.99 o
  -7   4  15       24.79       29.11      4.13 o
  -6   4  15        1.22       -0.17      2.83 o
  -5   4  15       12.90        6.65      3.00 o
  -4   4  15        2.67        7.54      2.69 o
  -3   4  15       20.20       24.76      3.33 o
  -2   4  15        5.15       -0.07      2.87 o
  -1   4  15       28.99       37.40      3.77 o
   0   4  15       10.59        1.04      2.55 o
   1   4  15        2.50        2.38      3.09 o
   2   4  15       55.40       52.88      4.97 o
   3   4  15        5.44        4.02      3.27 o
   4   4  15        2.62        0.86      3.33 o
   5   4  15       24.55       26.17      4.33 o
   6   4  15        1.20        2.18      4.07 o
  -9   5  15       17.71       21.57      6.04 o
  -8   5  15       16.12       19.87      6.04 o
  -7   5  15       26.77       30.61     10.79 o
  -6   5  15        0.17       -0.22      2.95 o
  -5   5  15       15.41       16.89      3.75 o
  -4   5  15        0.01        0.90      3.27 o
  -3   5  15        4.27        1.45      2.91 o
  -2   5  15        0.73        3.52      3.04 o
  -1   5  15       14.02       13.99      3.63 o
   0   5  15        6.80        5.48      2.90 o
   1   5  15       59.11       63.05      5.81 o
   2   5  15       28.37       24.88      4.12 o
   3   5  15       20.76       21.30      4.11 o
   4   5  15        9.39        7.36      3.84 o
   5   5  15        3.72        2.03      4.25 o
  -8   6  15       28.31       40.89      7.52 o
  -7   6  15       28.13       33.49      6.91 o
  -6   6  15        4.56        0.97      4.58 o
  -5   6  15       36.47       30.90      9.74 o
  -4   6  15        4.72        8.54      6.51 o
  -3   6  15        8.23        1.01      3.37 o
  -2   6  15        0.39       -0.91      3.36 o
  -1   6  15        9.07       11.63      3.99 o
   0   6  15        8.44        5.91      3.26 o
   1   6  15        1.57       -0.56      4.73 o
   2   6  15       13.06       14.33      3.87 o
   3   6  15       39.42       54.48      5.97 o
   4   6  15        4.70        1.60      4.10 o
   5   6  15        0.60       -3.96      4.34 o
  -7   7  15       17.22       22.58      6.48 o
  -6   7  15       16.63       11.15      5.76 o
  -5   7  15       78.75       98.69      7.03 o
  -4   7  15       19.92       24.59      7.58 o
  -3   7  15        4.07        8.89      3.95 o
  -2   7  15        0.26        3.68      3.65 o
  -1   7  15       18.91       21.74      4.77 o
   0   7  15        0.01       -3.50      3.50 o
   1   7  15        8.87       15.17      4.54 o
   2   7  15        2.43       -3.13      3.75 o
   3   7  15       11.67       13.20      4.63 o
  -6   8  15        5.20        8.49      5.70 o
  -5   8  15        1.26        4.88      6.11 o
  -4   8  15        6.25        6.53      5.08 o
  -3   8  15        0.00       -2.42      3.71 o
  -2   8  15       23.96       29.73      5.26 o
  -1   8  15       59.94       76.61      6.83 o
   0   8  15        0.18       -3.78      3.78 o
   1   8  15        1.66       -0.58      4.12 o
   2   8  15        6.95        4.14      4.49 o
  -3   9  15       19.16       15.16      5.68 o
  -2   9  15        1.40       -2.93      7.91 o
  -1   9  15       17.55       15.92      5.83 o
 -10   0  16        0.10       -2.52      7.19 o
  -9   0  16        0.15       -1.96      4.49 o
  -8   0  16       30.02       25.03      5.88 o
  -7   0  16       99.84      111.57      8.89 o
  -6   0  16       31.50       33.64      6.30 o
  -5   0  16       46.51       59.25      7.26 o
  -4   0  16      151.40      126.34     26.80 o
  -3   0  16      119.77      113.61      8.63 o
  -2   0  16        7.43        4.00      3.81 o
  -1   0  16       96.97       99.19      6.35 o
   0   0  16       13.09       11.93      5.17 o
   1   0  16        0.58        4.05      4.40 o
   2   0  16       68.47       66.01      7.61 o
   3   0  16       18.56       23.48      6.04 o
   4   0  16       33.14       42.83      7.09 o
   5   0  16       32.44       37.12      6.71 o
   6   0  16        0.01       -2.27      8.09 o
 -10   1  16        2.44        3.24      5.46 o
  -9   1  16        2.05       -2.43      3.83 o
  -8   1  16        0.49        1.76      3.57 o
  -7   1  16        5.71        4.74      3.38 o
  -6   1  16        8.71        4.82      3.45 o
  -5   1  16        0.58       -2.77      3.04 o
  -4   1  16       19.12       25.03      3.48 o
  -3   1  16       81.04       85.34      4.70 o
  -2   1  16        1.58        2.34      2.18 o
  -1   1  16       62.02       66.36      3.94 o
   0   1  16       53.12       58.39      5.05 o
   1   1  16        2.77       10.19      3.35 o
   2   1  16        3.66        3.39      3.21 o
   3   1  16        1.92        0.98      3.14 o
   4   1  16        8.35       11.14      3.69 o
   5   1  16        2.62       -0.43      3.11 o
   6   1  16        1.22        4.83      3.58 o
 -10   2  16        6.59        4.83      8.45 o
  -9   2  16        3.63        6.16      5.08 o
  -8   2  16        1.33        2.58      3.29 o
  -7   2  16        0.58       -0.15      3.08 o
  -6   2  16        1.99        2.63      3.17 o
  -5   2  16       52.22       74.12      8.52 o
  -4   2  16       49.04       51.28      4.17 o
  -3   2  16       99.29       84.55      6.51 o
  -2   2  16       28.61       25.50      4.99 o
  -1   2  16       50.00       47.17      4.04 o
   0   2  16        0.00        1.90      3.00 o
   1   2  16        0.01       -2.82      2.82 o
   2   2  16        9.36        5.00      3.36 o
   3   2  16       35.13       41.67      4.79 o
   4   2  16       15.29       11.38      3.58 o
   5   2  16        0.07        0.50      3.33 o
   6   2  16        1.92       -1.08      3.97 o
  -9   3  16        2.44        7.79      4.50 o
  -8   3  16        1.18       -3.75      3.75 o
  -7   3  16        4.74        5.42      3.39 o
  -6   3  16       12.70        5.12      3.71 o
  -5   3  16       11.39       11.46      3.55 o
  -4   3  16        9.65       15.03      3.06 o
  -3   3  16        0.84       -1.85      2.91 o
  -2   3  16        8.38        8.31      2.89 o
  -1   3  16       15.10       11.62      3.28 o
   0   3  16        8.45        9.11      3.38 o
   1   3  16       12.88       13.80      3.69 o
   2   3  16        0.33        1.11      3.08 o
   3   3  16       10.22        5.74      3.47 o
   4   3  16       20.79       17.82      4.13 o
   5   3  16        7.07        6.30      3.76 o
  -9   4  16        1.69       -1.42      4.17 o
  -8   4  16       21.57       26.43      5.42 o
  -7   4  16       46.78       55.90      6.39 o
  -6   4  16       35.42       46.76      4.82 o
  -5   4  16       20.72       19.83      3.90 o
  -4   4  16        1.73        2.43      3.27 o
  -3   4  16        4.74        0.25      2.84 o
  -2   4  16        5.06        1.93      3.39 o
  -1   4  16        0.16        0.64      2.46 o
   0   4  16        0.54       -0.18      3.08 o
   1   4  16        3.87       -1.23      3.16 o
   2   4  16        1.69        2.09      3.13 o
   3   4  16       35.53       37.51      4.88 o
   4   4  16        3.90        5.74      3.89 o
   5   4  16       23.30       22.30      8.14 o
  -8   5  16       19.98       19.09     10.43 o
  -7   5  16        4.67        2.40     10.07 o
  -6   5  16        0.22       -3.20      3.20 o
  -5   5  16        0.00        2.16      3.17 o
  -4   5  16       12.66       12.16      4.72 o
  -3   5  16        6.72        4.17      3.28 o
  -2   5  16        0.26       -1.96      3.13 o
  -1   5  16        3.86        1.97      3.23 o
   0   5  16       11.18       13.06      3.79 o
   1   5  16        1.30       -3.10      3.26 o
   2   5  16        1.71        4.05      4.02 o
   3   5  16        3.51        2.49      4.31 o
   4   5  16        1.95       -0.53      3.53 o
  -7   6  16        7.25        5.00      5.88 o
  -6   6  16       24.26       36.00      6.96 o
  -5   6  16        4.95       13.18      4.50 o
  -4   6  16       79.86       89.79      7.00 o
  -3   6  16        0.77       -3.39      3.41 o
  -2   6  16        7.05        9.73      5.01 o
  -1   6  16       20.88       30.50      5.75 o
   0   6  16       20.79       29.71      6.58 o
   1   6  16        0.62        0.05      3.79 o
   2   6  16        0.64       -1.30      3.99 o
   3   6  16        2.53       -1.56      3.49 o
  -6   7  16       12.10       16.55      9.17 o
  -5   7  16        8.64        4.13      6.82 o
  -4   7  16       59.25       82.16     12.68 o
  -3   7  16        1.62       -3.15      4.98 o
  -2   7  16        2.68        0.22      3.78 o
  -1   7  16       11.65       14.86      4.55 o
   0   7  16        3.51       10.32      4.65 o
   1   7  16        0.30       -3.67      3.67 o
   2   7  16        3.70        0.44      4.13 o
  -4   8  16       16.70       27.09      5.49 o
  -3   8  16        5.22        6.51      4.39 o
  -2   8  16        2.23       -1.52      3.85 o
  -1   8  16        6.81        5.54      7.41 o
   0   8  16       32.04       48.20     10.79 o
  -9   1  17        3.49        5.10      4.51 o
  -8   1  17        4.19        4.13      3.60 o
  -7   1  17       45.96       60.73      9.19 o
  -6   1  17       25.46       24.78      4.29 o
  -5   1  17        0.97       -0.55      3.18 o
  -4   1  17       42.79       48.54      5.07 o
  -3   1  17        3.21        2.31      3.54 o
  -2   1  17      293.01      315.00     12.62 o
  -1   1  17        3.66        2.98      3.34 o
   0   1  17       99.02      109.10      6.62 o
   1   1  17        1.31        0.60      3.17 o
   2   1  17       23.25       26.48      4.43 o
   3   1  17        0.55        1.78      3.14 o
   4   1  17        0.38        0.51      3.36 o
   5   1  17        1.25       -3.42      3.42 o
  -9   2  17        4.45        7.15      6.52 o
  -8   2  17        2.36        5.18      4.55 o
  -7   2  17        2.05        0.19      3.35 o
  -6   2  17       62.77       77.97      5.88 o
  -5   2  17        2.54       -1.72      2.88 o
  -4   2  17        1.89       -2.91      2.91 o
  -3   2  17        0.01        0.86      3.18 o
  -2   2  17        0.02       -1.82      2.62 o
  -1   2  17        4.92        1.60      3.51 o
   0   2  17        7.39        2.94      3.41 o
   1   2  17        5.07        2.79      3.50 o
   2   2  17       24.68       29.03      4.50 o
   3   2  17        7.71        5.43      4.71 o
   4   2  17        2.51       -3.58      3.58 o
  -8   3  17        0.25        0.37      4.75 o
  -7   3  17        1.66        2.13      3.59 o
  -6   3  17        3.25        7.78      5.76 o
  -5   3  17        0.17       -3.13      3.13 o
  -4   3  17        1.42        1.25      3.32 o
  -3   3  17        2.40        6.90      3.41 o
  -2   3  17        2.74        2.61      3.40 o
  -1   3  17        0.34       -1.51      3.23 o
   0   3  17        8.61        6.36      3.51 o
   1   3  17        1.42        4.15      3.54 o
   2   3  17        0.40        0.39      3.47 o
   3   3  17       16.60       18.26      4.30 o
   4   3  17        6.05        3.09      3.75 o
  -8   4  17       29.22       43.57      6.35 o
  -7   4  17       19.08       33.98      5.87 o
  -6   4  17        0.81        2.93      3.64 o
  -5   4  17        0.59        3.37      3.35 o
  -4   4  17       10.39       12.03      3.63 o
  -3   4  17       16.07       16.30      4.06 o
  -2   4  17        6.40        3.92      3.40 o
  -1   4  17        0.69        3.00      3.84 o
   0   4  17        0.00        4.65      3.36 o
   1   4  17        6.18        4.74      3.47 o
   2   4  17       24.93       31.18      4.56 o
   3   4  17        0.31        1.40      3.57 o
  -7   5  17        3.97       -1.72      5.43 o
  -6   5  17        1.14        0.86      3.80 o
  -5   5  17        3.31        2.72      3.99 o
  -4   5  17        2.68        3.13      3.43 o
  -3   5  17        3.84       -3.39      3.39 o
  -2   5  17       28.89       21.04      4.33 o
  -1   5  17        4.32        2.83      3.58 o
   0   5  17       27.05       33.42      6.17 o
   1   5  17       15.63        5.17      3.96 o
   2   5  17        6.19        1.97      4.68 o
   3   5  17        0.37        1.20      3.80 o
  -6   6  17        0.42       -5.78      7.91 o
  -5   6  17        3.19        5.60      4.17 o
  -4   6  17        3.36        1.14      4.04 o
  -3   6  17        0.27        4.52      5.89 o
  -2   6  17        1.44        1.29      3.96 o
  -1   6  17       10.66       16.93      5.77 o
   0   6  17        0.42       -2.65      4.00 o
   1   6  17       25.57       30.66      5.66 o
  -4   7  17        1.64        2.16      7.91 o
  -3   7  17        5.71        4.02      4.48 o
  -2   7  17        0.64        3.43      4.32 o
  -1   7  17        3.36        7.51      5.01 o
  -8   0  18        1.55       -4.58      4.81 o
  -7   0  18        0.29       -0.29      4.79 o
  -6   0  18        0.02       -8.16      8.99 o
  -5   0  18        0.40        0.90      7.01 o
  -4   0  18       27.91       23.70      6.57 o
  -3   0  18        1.17       -0.76      4.49 o
  -2   0  18       19.82       28.58      6.48 o
  -1   0  18       52.31       43.90      7.42 o
   0   0  18       26.18       23.79      6.55 o
   1   0  18       31.99       22.67     17.09 o
   2   0  18       51.87       53.63      7.94 o
   3   0  18       21.68       13.71      6.13 o
  -8   1  18        1.39       -2.77      3.95 o
  -7   1  18        0.83       -0.48      3.50 o
  -6   1  18        7.58        6.87      3.76 o
  -5   1  18        1.09       -3.24      3.24 o
  -4   1  18       11.31        9.33      3.93 o
  -3   1  18       33.09       28.51      4.62 o
  -2   1  18       29.02       28.76      4.64 o
  -1   1  18       19.03       17.99      4.14 o
   0   1  18       10.69        9.20      3.93 o
   1   1  18        9.83        7.06      3.83 o
   2   1  18        3.77        5.69      3.78 o
   3   1  18        8.66        4.97      5.61 o
  -8   2  18        2.24        4.69      5.97 o
  -7   2  18        2.85        9.47      4.57 o
  -6   2  18       14.38       26.22      4.65 o
  -5   2  18       10.27        9.24      3.93 o
  -4   2  18        7.18        0.76      3.39 o
  -3   2  18        1.93        1.28      3.43 o
  -2   2  18        7.21        8.83      3.71 o
  -1   2  18        6.54        4.81      3.79 o
   0   2  18        8.57        7.14      4.79 o
   1   2  18        0.30       -2.15      3.45 o
   2   2  18       13.59       19.88      4.55 o
   3   2  18        9.16       12.46      4.62 o
  -7   3  18        0.48       -0.95      3.46 o
  -6   3  18        2.11       -3.44      3.44 o
  -5   3  18       11.46       11.99      4.05 o
  -4   3  18       12.47       11.71      4.00 o
  -3   3  18       15.61       15.11      4.14 o
  -2   3  18        1.92       -0.06      3.35 o
  -1   3  18        1.56       -0.83      3.53 o
   0   3  18        0.38        0.91      3.52 o
   1   3  18        9.54       12.37      3.99 o
   2   3  18       23.39       25.22      4.78 o
  -6   4  18       14.25       19.72      4.39 o
  -5   4  18        5.32        3.93      3.71 o
  -4   4  18        1.77        0.71      3.62 o
  -3   4  18        6.11       -0.68      3.60 o
  -2   4  18        3.86       -1.55      3.47 o
  -1   4  18       15.56       17.47      4.40 o
   0   4  18        0.87       -1.60      3.57 o
   1   4  18        1.43        0.97      3.68 o
   2   4  18        0.12       -2.48      3.81 o
  -5   5  18        1.23        5.16      4.48 o
  -4   5  18        0.05       -3.78      3.78 o
  -3   5  18        3.48        0.31      3.71 o
  -2   5  18        0.30       -1.52      3.66 o
  -1   5  18        0.22       -1.23      3.50 o
   0   5  18        0.44       -3.65      3.65 o
  -6   1  19        0.89       -1.52      3.97 o
  -5   1  19        8.39        7.99      4.17 o
  -4   1  19        0.52       -2.11      3.64 o
  -3   1  19       27.16       33.06      5.22 o
  -2   1  19       31.75       24.16      6.28 o
  -1   1  19       16.52       17.35      4.52 o
   0   1  19       18.23       22.31      4.84 o
   1   1  19       73.28       78.79      6.55 o
  -6   2  19        1.05        0.06      5.50 o
  -5   2  19       12.60       16.55      4.62 o
  -4   2  19        5.17        6.58      4.16 o
  -3   2  19       45.52       48.61      5.90 o
  -2   2  19        0.38       -3.59      3.59 o
  -1   2  19        7.69        6.62      3.96 o
   0   2  19        5.84        4.75      4.88 o
   1   2  19        2.79        8.62      4.18 o
  -5   3  19        3.09        3.02      3.97 o
  -4   3  19        0.83        5.25      4.21 o
  -3   3  19       56.12       64.47      6.12 o
  -2   3  19        6.43        8.83      4.21 o
  -1   3  19       14.64       20.72      6.14 o
   0   3  19        4.81        3.08      3.92 o
  -3   4  19       20.08       29.30      5.06 o
  -2   4  19        0.26       -1.91      3.77 o
 
